# Supplementary material for: Creating a bacterium that forms eukaryotic nucleosome core particles
Source: Nat Commun. 2024 Sep 27;15:8283. doi: 10.1038/s41467-024-52484-2 (PMC11436726; doi:10.1038/s41467-024-52484-2)
Supplement: Supplementary file 4 — Supplementary Data 1 [file 41467_2024_52484_MOESM4_ESM.xlsx]

## Sheet: Supplementary Data 1
Supplementary Data 1. Number of nucleosome peaks and sequence quantities used for peak calling in the IPTG-titration experiments.
IPTG concentration (µM)	Sequence quantity* (bp)	No. peaks
1	548171793	22559
10	986396931	22590
25	2727967697	22212
50	4252932806	22298
75	6071050747	22542
100	6087479775	22447
200	6465702869	22687
400	7328586567	22371
*Number of peaks was called using the sequence quantities in proportion to those of the titration results (Fig. 3d) for each IPTG concentration.
