# Supplementary material for: Creating a bacterium that forms eukaryotic nucleosome core particles
Source: Nat Commun. 2024 Sep 27;15:8283. doi: 10.1038/s41467-024-52484-2 (PMC11436726; doi:10.1038/s41467-024-52484-2)
Supplement: Supplementary file 5 — Supplementary Data 2 [file 41467_2024_52484_MOESM5_ESM.xlsx]

## Sheet: Supplementary Data 2
Supplementary Data 2. Transcriptional level across four different clones at varying passages.
Gene ID	Passage 2		Passage 6		Passage 10		Passage 14		Mean rank of four different passages	Protein full name
	Mean TPM of clones	TPM rank	Mean TPM of clones	TPM rank	Mean TPM of clones	TPM rank	Mean TPM of clones	TPM rank
Histhone-polyciston	2296.4	50	2288.11	55	2023.19	58	2519.93	49	53	poly-cistron for histone H2A, H2B, H3 and H4
ECD_00001	137.879	851	141.488	904	98.8055	1182	94.6683	1264	1050.25	thr operon leader peptide
ECD_00002	137.048	856	139.409	919	124.333	991	142.541	932	924.5	Bifunctional aspartokinase/homoserine dehydrogenase 1
ECD_00003	113.93	1006	117.908	1052	101.748	1157	132.554	983	1049.5	homoserine kinase
ECD_00004	167.773	737	168.801	777	164.113	782	178.158	767	765.75	L-threonine synthase
ECD_00005	86.6467	1231	130.998	971	111.875	1079	116.386	1084	1091.25	DUF2502 family putative periplasmic protein
ECD_00006	72.9375	1396	73.2157	1459	69.0021	1522	60.4791	1657	1508.5	peroxide resistance protein, lowers intracellular iron
ECD_00007	15.903	2565	17.9613	2544	22.0879	2432	18.4277	2511	2513	putative transporter
ECD_00008	1334.35	97	1120.06	118	1294.87	94	1006.18	139	112	transaldolase B
ECD_00009	148.557	805	158.73	815	169.023	766	141.334	939	831.25	molybdochelatase incorporating molybdenum into molybdopterin
ECD_00010	45.4515	1812	55.1536	1716	53.5491	1763	46.7354	1873	1791	succinate-acetate transporter
ECD_00011	2.38441	3595	2.79528	3602	3.12556	3589	2.13938	3716	3625.5	UPF0174 family protein
ECD_00012	0	4092	0	4092	0	4092	0	4092	4092	hypothetical protein
ECD_00013	3.89246	3398	9.78317	2939	7.51916	3130	3.98841	3452	3229.75	UPF0412 family protein
ECD_00014	1120.92	116	1116.34	119	1115.3	114	293.918	475	206	chaperone Hsp70, with co-chaperone DnaJ
ECD_00015	270.225	479	272.027	497	208.839	636	90.7888	1301	728.25	chaperone Hsp40, DnaK co-chaperone
ECD_00016	9.90654	2871	8.7694	2996	6.40283	3226	3.07628	3587	3170	IS186 hypothetical protein
ECD_00017	12.0018	2737	8.28443	3035	8.93034	3028	5.39308	3293	3023.25	regulatory protein for HokC, overlaps CDS of hokC
ECD_00018	83.9316	1260	108.204	1117	97.171	1197	81.0754	1391	1241.25	sodium-proton antiporter
ECD_00019	45.5456	1811	46.6495	1864	38.4502	2019	35.5865	2067	1940.25	transcriptional activator of nhaA
ECD_00020	2.06198	3659	2.43696	3666	1.63334	3823	1.43628	3846	3748.5	hypothetical protein
ECD_00021	0.946191	3891	0.726477	3961	0.681951	3973	0.582132	3978	3950.75	putative usher protein
ECD_00022	0.221994	4045	0.22334	4047	0.206828	4041	0.185799	4040	4043.25	conserved hypothetical protein
ECD_00023	0.271933	4032	0.456193	4004	0.506556	3996	0.292131	4022	4013.5	IS1 protein InsA
ECD_00024	0	4093	0	4093	0	4093	0	4093	4093	IS1 protein InsB
ECD_00025	0.472153	3987	1.06879	3901	0.0963943	4056	0.317725	4011	3988.75	conserved hypothetical protein
ECD_00026	7.80217	3026	9.99059	2922	13.0827	2777	7.34121	3119	2961	hypothetical protein
ECD_00027	932.547	136	1101.16	120	879.772	155	671.217	211	155.5	30S ribosomal subunit protein S20
ECD_00028	48.2488	1758	32.3927	2135	22.8313	2407	15.8997	2609	2227.25	uncharacterized protein
ECD_00029	157.551	767	182.351	719	162.448	789	196.413	705	745	bifunctional riboflavin kinase/FAD synthetase
ECD_00030	407.624	322	453.118	305	386.136	356	510.815	271	313.5	isoleucyl-tRNA synthetase
ECD_00031	121.605	948	132.764	959	118.468	1030	143.713	925	965.5	prolipoprotein signal peptidase (signal peptidase II)
ECD_00032	93.0508	1174	92.3785	1242	78.5651	1406	90.7906	1300	1280.5	FKBP-type peptidyl-prolyl cis-trans isomerase (rotamase)
ECD_00033	130.979	886	146.272	875	126.097	978	150.716	882	905.25	4-hydroxy-3-methylbut-2-enyl diphosphate reductase, 4Fe-4S protein
ECD_00034	55.1913	1656	95.1978	1213	95.4149	1218	177.487	771	1214.5	ribonucleoside hydrolase 3
ECD_00035	93.0833	1172	91.0718	1259	95.8392	1213	100.549	1217	1215.25	dihydrodipicolinate reductase
ECD_00036	485.665	265	513.501	265	473.437	292	544.277	253	268.75	carbamoyl phosphate synthetase small subunit, glutamine amidotransferase
ECD_00037	440.756	299	407.051	337	408.745	342	408.704	366	336	carbamoyl-phosphate synthase large subunit
ECD_00038	16.3672	2552	22.0811	2405	27.3328	2273	21.8685	2384	2403.5	cai operon transcriptional activator
ECD_00039	11.1314	2775	9.80148	2936	14.1711	2727	7.99319	3072	2877.5	stimulator of CaiD and CaiB enzyme activities
ECD_00040	1.9791	3674	2.20622	3709	3.79725	3498	4.19551	3424	3576.25	carnitinyl-CoA dehydratase
ECD_00041	5.37937	3232	11.5025	2836	7.78556	3104	9.83104	2913	3021.25	putative crotonobetaine/carnitine-CoA ligase
ECD_00043	7.00333	3097	8.47482	3021	10.7776	2911	8.30187	3036	3016.25	crotonobetaine reductase subunit II, FAD-binding
ECD_00044	0.87661	3909	2.16976	3717	1.24761	3884	2.36163	3685	3798.75	putative transporter
ECD_00045	1.78269	3718	2.0831	3731	2.15993	3728	2.12815	3720	3724.25	anaerobic carnitine reduction putative electron transfer flavoprotein subunit
ECD_00046	2.78757	3536	1.73963	3789	3.14242	3586	2.91878	3604	3628.75	putative electron transfer flavoprotein, NAD/FAD-binding domain and ETFP adenine nucleotide-binding domain-like protein
ECD_00047	1.84047	3706	1.63811	3805	1.59809	3828	2.13352	3718	3764.25	putative oxidoreductase
ECD_00048	0.243018	4039	0.41745	4010	0.34589	4025	0.651916	3967	4010.25	putative 4Fe-4S ferredoxin-type protein
ECD_00049	1.88471	3697	1.36845	3853	1.141	3898	1.5558	3818	3816.5	putative MFS sugar transporter; membrane protein
ECD_00050	6.65408	3127	8.35318	3028	7.49591	3131	9.05508	2979	3066.25	potassium-efflux system ancillary protein for KefC, glutathione-regulated; quinone oxidoreductase, FMN-dependent
ECD_00051	12.0579	2732	12.9625	2759	12.4731	2798	9.27669	2963	2813	potassium:proton antiporter
ECD_00052	89.0968	1207	131.607	967	96.4106	1205	101.69	1202	1145.25	dihydrofolate reductase
ECD_00053	79.0303	1314	100.869	1160	82.8302	1348	98.4385	1230	1263	diadenosine tetraphosphatase
ECD_00054	66.6499	1474	58.2706	1667	67.2367	1540	60.6439	1654	1583.75	protein associated with Co2+ and Mg2+ efflux
ECD_00055	202.097	629	218.632	608	188.911	704	236.041	593	633.5	16S rRNA m(6)A1518, m(6)A1519 dimethyltransferase, SAM-dependent
ECD_00056	121.401	951	140.631	910	127.757	967	179.106	763	897.75	4-hydroxy-L-threonine phosphate dehydrogenase, NAD-dependent
ECD_00057	346.373	375	416.248	335	364.27	378	441.85	334	355.5	peptidyl-prolyl cis-trans isomerase (PPIase)
ECD_00058	273.517	472	348.985	400	290.008	475	416.405	359	426.5	LPS assembly OM complex LptDE, beta-barrel component
ECD_00059	65.8036	1481	62.8401	1596	64.1811	1587	55.4777	1728	1598	membrane-anchored DnaK co-chaperone, DNA-binding protein
ECD_00060	72.9795	1395	85.1825	1314	90.432	1270	74.9082	1462	1360.25	dual specificity 23S rRNA pseudouridine(746), tRNA pseudouridine(32) synthase, SAM-dependent
ECD_00061	42.6558	1866	77.1489	1405	49.4698	1832	62.0515	1631	1683.5	RNA polymerase remodeling/recycling factor ATPase; RNA polymerase-associated, ATP-dependent RNA translocase
ECD_00062	37.7505	1962	38.1744	2007	41.1402	1963	39.0168	1997	1982.25	DNA polymerase II
ECD_00063	3.35063	3464	4.70127	3371	4.98678	3365	5.33402	3303	3375.75	L-ribulose-5-phosphate 4-epimerase
ECD_00064	10.0486	2860	7.41254	3108	8.29164	3075	9.53488	2939	2995.5	L-arabinose isomerase
ECD_00065	3.29513	3472	3.09766	3568	3.07162	3599	3.23619	3566	3551.25	L-ribulokinase
ECD_00066	17.9789	2485	18.2332	2530	25.4502	2329	34.2565	2093	2359.25	ara regulon transcriptional activator; autorepressor
ECD_00067	29.3111	2163	20.8905	2442	26.4886	2296	35.5661	2068	2242.25	DedA family inner membrane protein
ECD_00068	31.2058	2114	30.6351	2175	32.4403	2142	39.3877	1993	2106	thiamine/thiamine pyrophosphate ABC transporter ATPase
ECD_00069	10.207	2843	12.7076	2776	11.0008	2898	15.3417	2631	2787	thiamine/thiamine pyrophosphate ABC transporter permease
ECD_00070	17.547	2507	35.1394	2057	28.9245	2232	30.3399	2187	2245.75	thiamine/thiamine pyrophosphate/thiamine monophosphate ABC transporter periplasmic binding protein
ECD_00071	13.9313	2644	17.8067	2550	14.4816	2707	15.1817	2637	2634.5	transcriptional DNA-binding transcriptional activator of sgrS sRNA
ECD_00072	19.6114	2427	30.8989	2168	26.3767	2304	34.0113	2100	2249.75	broad specificity sugar efflux system
ECD_00073	64.7326	1505	67.4933	1534	62.0406	1612	67.4152	1554	1551.25	3-isopropylmalate dehydratase small subunit
ECD_00074	30.5324	2132	38.6215	2002	27.8445	2260	34.3319	2092	2121.5	3-isopropylmalate dehydratase large subunit
ECD_00075	35.0668	2022	32.2804	2137	29.8229	2208	37.6207	2027	2098.5	3-isopropylmalate dehydrogenase, NAD(+)-dependent
ECD_00076	37.3679	1976	32.2307	2140	36.1997	2067	46.6069	1876	2014.75	2-isopropylmalate synthase
ECD_00077	8.93226	2933	7.18409	3132	3.72557	3512	2.56371	3658	3308.75	leu operon leader peptide
ECD_00078	10.5585	2816	10.9893	2865	24.0226	2371	41.9388	1948	2500	global transcription factor
ECD_00079	27.9648	2195	21.8458	2411	25.3275	2330	30.4453	2185	2280.25	acetolactate synthase 3 large subunit
ECD_00080	10.2331	2842	11.1736	2854	13.4718	2761	13.3544	2728	2796.25	acetolactate synthase 3, small subunit, valine-sensitive
ECD_00081	314.297	408	310.484	448	419.756	338	500.045	278	368	transcriptional repressor-activator for carbon metabolism
ECD_00082	112.206	1017	150.333	855	109.377	1096	139.853	944	978	RsmH methytransferase inhibitor
ECD_00083	211.164	604	252.509	535	243.621	558	282.956	500	549.25	16S rRNA m(4)C1402 methyltransferase, SAM-dependent
ECD_00084	43.3763	1853	52.2964	1763	45.7464	1894	50.2231	1820	1832.5	membrane bound cell division leucine zipper septum protein
ECD_00085	133.229	876	137.803	932	140.176	889	148.59	888	896.25	transpeptidase involved in septal peptidoglycan synthesis; penicillin-binding protein 3
ECD_00086	228.105	565	251.387	538	206.195	645	254.907	549	574.25	UDP-N-acetylmuramoyl-L-alanyl-D-glutamate:meso- diaminopimelate ligase
ECD_00087	217.72	589	237.404	566	190.073	699	252.023	559	603.25	UDP-N-acetylmuramoyl-tripeptide:D-alanyl-D- alanine ligase
ECD_00088	123.143	935	123.015	1006	95.015	1223	121.938	1045	1052.25	phospho-N-acetylmuramoyl-pentapeptide transferase
ECD_00089	152.387	791	163.032	802	143.794	873	158.771	845	827.75	UDP-N-acetylmuramoyl-L-alanine:D-glutamate ligase
ECD_00090	119.25	966	137.17	933	115.121	1056	146.229	905	965	putative lipid II flippase; integral membrane protein; FtsZ ring stabilizer
ECD_00091	118.548	972	129.81	975	109.487	1095	144.217	923	991.25	N-acetylglucosaminyl transferase
ECD_00092	211.814	601	230.203	582	194.625	686	268.81	525	598.5	UDP-N-acetylmuramate:L-alanine ligase
ECD_00093	132.949	877	151.265	849	115.351	1051	158.051	849	906.5	D-alanine:D-alanine ligase
ECD_00094	95.1926	1154	141.272	905	116.83	1042	119.452	1063	1041	divisome assembly protein, membrane anchored protein involved in growth of wall at septum
ECD_00095	133.877	871	148.944	861	140.506	887	145.581	910	882.25	ATP-binding cell division FtsK recruitment protein
ECD_00096	646.411	210	746.764	185	654.743	216	690.676	198	202.25	GTP-binding tubulin-like cell division protein
ECD_00097	1845.41	63	1531.24	87	1483.99	85	1713.34	85	80	UDP-3-O-acyl N-acetylglucosamine deacetylase
ECD_00098	301.04	432	388.129	363	390.463	353	445.249	330	369.5	regulator of secA translation
ECD_00099	342.682	381	434.04	323	424.243	333	497.69	284	330.25	preprotein translocase subunit, ATPase
ECD_00100	22.17	2342	34.1698	2078	32.0411	2157	34.7281	2087	2166	dGTP-preferring nucleoside triphosphate pyrophosphohydrolase
ECD_00101	90.3825	1194	106.839	1125	79.4974	1391	96.6422	1247	1239.25	DNA gyrase inhibitor
ECD_00102	71.8405	1403	89.1241	1272	64.9251	1572	82.775	1371	1404.5	FtsZ stabilizer
ECD_00103	31.1669	2117	48.5873	1828	42.5916	1941	44.4006	1908	1948.5	dephospho-CoA kinase
ECD_00104	168.906	734	177.554	746	211.876	625	132.924	979	771	GMP reductase
ECD_00105	10.5615	2815	13.5867	2730	14.3453	2713	12.9096	2746	2751	assembly protein in type IV pilin biogenesis, transmembrane protein
ECD_00106	22.5212	2327	21.4235	2427	22.8351	2406	20.7682	2418	2394.5	T2SE secretion family protein; P-loop ATPase superfamily protein
ECD_00107	7.33228	3068	8.9979	2978	12.1888	2816	10.9691	2848	2927.5	putative prepilin peptidase-dependent pilin
ECD_00108	97.5466	1136	72.0423	1467	91.1768	1263	83.7725	1361	1306.75	quinolinate phosphoribosyltransferase
ECD_00109	70.3544	1425	93.5331	1226	93.6116	1232	93.1605	1280	1290.75	1,6-anhydro-N-acetylmuramyl-L-alanine amidase, Zn-dependent; murein amidase
ECD_00110	44.9168	1818	49.2987	1812	44.6747	1908	63.7819	1606	1786	ampicillin resistance inner membrane protein; putative signaling protein in beta-lactamase regulation
ECD_00111	80.8646	1292	84.7524	1325	88.2974	1301	83.0018	1367	1321.25	aromatic amino acid transporter
ECD_00112	1006.89	126	1082.61	121	1068.21	125	360.561	406	194.5	pyruvate dehydrogenase complex repressor; autorepressor
ECD_00113	1376.55	93	2870.91	33	1982.9	59	2817.33	38	55.75	pyruvate dehydrogenase, decarboxylase component E1, thiamine triphosphate-binding
ECD_00114	641.216	212	1720.94	75	1095.84	120	2149.34	64	117.75	pyruvate dehydrogenase, dihydrolipoyltransacetylase component E2
ECD_00115	1510.56	84	2513.08	43	2199.58	51	3465.47	25	50.75	dihydrolipoyl dehydrogenase; E3 component of pyruvate and 2-oxoglutarate dehydrogenases complexes; glycine cleavage system L protein; dihydrolipoamide dehydrogenase
ECD_00116	10.1269	2854	10.3872	2898	9.75656	2972	11.8271	2793	2879.25	DUF3300 family protein
ECD_00117	813.969	153	788.044	173	673.41	210	989.706	140	169	aconitate hydratase 2; aconitase B; 2-methyl-cis-aconitate hydratase
ECD_00118	9.31775	2915	12.0404	2807	11.2537	2880	12.2377	2768	2842.5	UPF0231 family protein
ECD_00119	202.375	627	216.586	613	262.027	524	237.668	591	588.75	S-adenosylmethionine decarboxylase
ECD_00120	255.364	511	276.402	490	291.519	473	302.306	463	484.25	spermidine synthase (putrescine aminopropyltransferase)
ECD_00121	328.924	391	323.085	427	423.413	334	377.981	392	386	PulS_OutS family protein
ECD_00122	21.2096	2372	29.3805	2202	22.7266	2410	26.9815	2265	2312.25	multicopper oxidase (laccase)
ECD_00123	139.627	836	136.757	936	106.266	1123	103.555	1183	1019.5	glucose dehydrogenase
ECD_00124	175.232	714	148.173	867	153.483	833	124.247	1026	860	hypoxanthine phosphoribosyltransferase
ECD_00125	974.684	131	573.942	241	634.139	223	572.962	239	208.5	carbonic anhydrase
ECD_00126	111.43	1021	170.306	773	155.509	824	218.954	624	810.5	putative ABC transporter ATPase
ECD_00127	101.113	1112	121.101	1024	109.985	1093	150.959	881	1027.5	putative ABC transporter permease
ECD_00128	62.5715	1541	58.8567	1661	70.3133	1508	115.17	1099	1452.25	putative PTS Enzyme IIA
ECD_00129	47.4629	1772	58.9021	1660	64.294	1586	62.2956	1627	1661.25	putative polysaccharide deacetylase lipoprotein
ECD_00130	667.575	205	504.991	270	589.493	237	433.879	340	263	aspartate 1-decarboxylase
ECD_00131	6.75793	3118	7.93437	3059	9.16652	3012	6.56408	3179	3092	transposase_31 family protein
ECD_00132	116.819	983	108.084	1118	106.458	1121	103.764	1180	1100.5	pantothenate synthetase
ECD_00133	101.339	1109	118.938	1041	118.722	1029	100.378	1218	1099.25	3-methyl-2-oxobutanoate hydroxymethyltransferase
ECD_00134	6.34952	3151	8.63068	3007	8.31682	3071	5.67252	3260	3122.25	putative fimbrial-like adhesin protein
ECD_00135	1.21262	3822	1.83265	3772	1.69131	3809	1.41386	3848	3812.75	putative fimbrial-like adhesin protein
ECD_00136	3.07465	3503	3.75455	3490	3.93589	3482	2.63881	3643	3529.5	putative fimbrial-like adhesin protein
ECD_00137	1.81484	3713	5.91315	3257	4.53339	3410	3.93111	3458	3459.5	putative fimbrial-like adhesin protein
ECD_00138	1.5364	3770	2.28772	3696	2.50396	3673	1.76779	3785	3731	putative outer membrane usher protein
ECD_00139	2.48976	3584	3.02855	3580	2.54766	3664	2.13279	3719	3636.75	putative periplasmic pilin chaperone
ECD_00140	3.09384	3501	7.277	3122	5.38545	3307	5.01492	3342	3318	putative fimbrial-like adhesin protein
ECD_00141	31.0829	2122	30.8381	2170	22.1257	2429	48.1852	1843	2141	2-amino-4-hydroxy-6-hydroxymethyldihyropteridine pyrophosphokinase
ECD_00142	193.115	652	247.756	546	179.936	742	297.007	473	603.25	poly(A) polymerase
ECD_00143	41.3083	1894	54.6266	1728	48.8063	1853	87.958	1319	1698.5	glutamyl-Q tRNA(Asp) synthetase
ECD_00144	306.931	417	256.297	526	262.455	521	208.942	654	529.5	transcriptional regulator of rRNA transcription; DnaK suppressor protein
ECD_00145	119.946	959	144.553	885	160.785	796	134.406	970	902.5	sugar fermentation stimulation protein A
ECD_00146	48.6333	1754	52.1406	1768	49.3896	1836	50.9363	1808	1791.5	2'-5' RNA ligase
ECD_00147	29.8336	2149	35.7502	2046	32.5215	2136	37.1695	2038	2092.25	putative ATP-dependent helicase
ECD_00148	70.8216	1417	85.082	1319	78.7423	1403	84.815	1350	1372.25	fused glycosyl transferase and transpeptidase
ECD_00149	109.82	1033	77.004	1407	98.0892	1187	68.8498	1535	1290.5	ferrichrome outer membrane transporter
ECD_00150	14.8501	2611	12.6774	2778	12.0938	2819	9.54387	2937	2786.25	iron(3+)-hydroxamate import ABC transporter ATPase
ECD_00151	17.6218	2503	18.1978	2533	16.8533	2621	19.9144	2445	2525.5	iron(3+)-hydroxamate import ABC transporter periplasmic binding protein
ECD_00152	14.3781	2633	15.7451	2625	15.6233	2656	17.1162	2554	2617	iron(3+)-hydroxamate import ABC transporter permease
ECD_00153	205.393	619	212.357	620	186.762	716	196.578	703	664.5	glutamate-1-semialdehyde aminotransferase (aminomutase)
ECD_00154	35.5308	2011	46.0451	1872	45.8122	1892	54.2328	1748	1880.75	H(+)/Cl(-) exchange transporter
ECD_00155	84.7454	1255	61.241	1620	71.5668	1490	61.5832	1642	1501.75	iron-sulfur cluster insertion protein
ECD_00156	40.4161	1906	39.8678	1983	45.2507	1903	35.937	2057	1962.25	UPF0126 family inner membrane protein
ECD_00157	38.0114	1958	33.964	2085	37.3297	2045	41.1951	1966	2013.5	vitamin B12 ABC transporter periplasmic binding protein
ECD_00158	504.733	259	452.93	306	476.474	290	389.255	382	309.25	5'-methylthioadenosine/S-adenosylhomocysteine nucleosidase
ECD_00159	48.7106	1753	47.6189	1846	53.184	1770	51.4792	1797	1791.5	deoxyguanosine triphosphate triphosphohydrolase
ECD_00160	130.321	891	118.134	1047	120.598	1016	130.633	993	986.75	serine endoprotease (protease Do), membrane-associated
ECD_00161	21.2981	2367	28.9104	2215	38.9583	2008	45.0349	1903	2123.25	carbohydrate diacid regulon transcriptional regulator; autoregulator
ECD_00162	245.019	532	251.34	539	287.067	479	251.428	562	528	UPF0325 family protein
ECD_00163	36.9203	1986	39.6581	1985	43.6754	1928	57.4553	1704	1900.75	phosphodiesterase with model substrate bis-pNPP
ECD_00164	1060.35	120	763.427	179	907.301	147	759.716	185	157.75	2,3,4,5-tetrahydropyridine-2-carboxylate N-succinyltransferase
ECD_00165	57.3022	1624	51.8875	1772	50.0717	1822	58.0094	1691	1727.25	uridylyltransferase
ECD_00166	667.05	206	442.365	317	474.663	291	416.445	358	293	methionine aminopeptidase
ECD_00167	3656.29	16	4298.71	13	3955.01	13	3788.67	16	14.5	30S ribosomal subunit protein S2
ECD_00168	2116.49	54	2689.72	37	2540.42	39	2255.53	55	46.25	translation elongation factor EF-Ts
ECD_00169	160.818	758	203.117	654	141.796	882	160.021	832	781.5	uridylate kinase
ECD_00170	749.414	172	853.985	159	886.379	152	778.286	178	165.25	ribosome recycling factor
ECD_00171	73.6796	1383	86.1213	1300	67.9932	1533	79.2564	1412	1407	1-deoxy-D-xylulose 5-phosphate reductoisomerase
ECD_00172	239.595	548	418.964	334	295.778	470	422.961	348	425	undecaprenyl pyrophosphate synthase
ECD_00173	114.684	1001	167.925	781	121.998	1008	200.997	688	869.5	CDP-diglyceride synthase
ECD_00174	268.074	483	387.214	365	316.972	431	444.717	332	402.75	inner membrane zinc RIP metalloprotease; RpoE activator, by degrading RseA; cleaved signal peptide endoprotease
ECD_00175	433.801	302	541.769	254	430.363	327	599.081	230	278.25	BamABCDE complex OM biogenesis outer membrane pore-forming assembly factor
ECD_00176	472.202	271	460.868	301	513.818	274	387.987	385	307.75	periplasmic chaperone
ECD_00177	358.655	363	357.864	384	308.738	444	362.916	405	399	UDP-3-O-(3-hydroxymyristoyl)-glucosamine N-acyltransferase
ECD_00178	433.885	301	610.72	228	557.857	249	502.398	275	263.25	(3R)-hydroxymyristol acyl carrier protein dehydratase
ECD_00179	285.358	459	271.357	500	251.955	543	276.322	510	503	UDP-N-acetylglucosamine acetyltransferase
ECD_00180	108.703	1043	104.122	1136	89.7692	1278	109.835	1136	1148.25	tetraacyldisaccharide-1-P synthase
ECD_00181	74.4603	1370	61.2041	1621	56.0878	1711	84.6899	1351	1513.25	ribonuclease HII, degrades RNA of DNA-RNA hybrids
ECD_00182	108.336	1047	129.283	978	105.755	1128	141.058	941	1023.5	DNA polymerase III alpha subunit
ECD_00183	331.935	387	304.336	456	316.641	432	300.684	466	435.25	acetyl-CoA carboxylase, carboxytransferase, alpha subunit
ECD_00184	30.3045	2138	40.4769	1974	32.0452	2156	36.5013	2048	2079	lysine decarboxylase 2, constitutive
ECD_00185	58.81	1599	64.2026	1574	60.0313	1641	68.3792	1540	1588.5	putative lyase
ECD_00186	40.1828	1913	48.563	1829	54.2663	1749	56.7504	1714	1801.25	tRNA(Ile)-lysidine synthetase
ECD_00187	31.4021	2107	21.1316	2434	19.9898	2506	15.5842	2620	2416.75	modulator of Rho-dependent transcription termination
ECD_00188	35.2264	2018	20.8769	2444	30.6565	2191	17.1369	2553	2301.5	UPF0253 family protein
ECD_00189	75.9187	1356	85.0886	1318	80.7756	1374	80.7478	1395	1360.75	PDDEXK superfamily protein
ECD_00190	20.0777	2402	34.0038	2083	34.643	2094	31.3292	2170	2187.25	alternative stalled-ribosome rescue factor B; peptidyl-tRNA hydrolase, ribosome-attached
ECD_00191	52.5612	1692	63.7987	1580	61.1872	1623	59.8447	1666	1640.25	lipoprotein involved with copper homeostasis and adhesion
ECD_00192	23.5526	2302	28.6885	2222	27.8801	2259	27.6232	2248	2257.75	putative lipoprotein
ECD_00193	251.938	514	279.493	485	208.796	637	277.655	507	535.75	prolyl-tRNA synthetase
ECD_00194	102.863	1093	110.896	1100	78.7364	1404	113.687	1113	1177.5	tRNA-Thr(GGU) m(6)t(6)A37 methyltransferase, SAM-dependent
ECD_00195	76.089	1352	100.107	1166	95.2406	1222	83.939	1358	1274.5	putative outer membrane protein
ECD_00196	245.734	529	206.578	641	255.128	539	170.304	791	625	DL-methionine transporter subunit
ECD_00197	83.7048	1263	70.5831	1485	87.7399	1308	78.9878	1415	1367.75	DL-methionine transporter subunit
ECD_00198	52.4256	1696	60.4294	1633	57.6155	1683	62.1181	1630	1660.5	DL-methionine transporter subunit
ECD_00199	149.993	799	153.591	841	199.017	666	169.834	794	775	D,D-heptose 1,7-bisphosphate phosphatase
ECD_00200	37.6722	1966	51.8751	1773	50.1582	1819	47.5969	1854	1853	2,5-diketo-D-gluconate reductase B
ECD_00201	63.6675	1524	65.5501	1560	73.224	1468	56.9013	1712	1566	LysR family putative transcriptional regulator
ECD_00202	370.351	352	182.291	720	276.255	497	283.192	498	516.75	endo/exonuclease/phosphatase family protein
ECD_00203	174.897	716	97.3027	1193	129.532	959	112.66	1118	996.5	putative S-adenosyl-L-methionine-dependent methyltransferase
ECD_00204	282.438	464	270.256	502	238.109	572	263.548	534	518	putative membrane-bound lytic murein transglycosylase D
ECD_00205	58.2274	1608	67.8455	1524	72.7733	1473	64.3928	1593	1549.5	hydroxyacylglutathione hydrolase
ECD_00206	135.989	862	108.705	1112	136.726	909	105.555	1162	1011.25	putative S-adenosyl-L-methionine-dependent methyltransferase
ECD_00207	102.349	1099	88.9587	1274	92.1499	1255	90.9274	1299	1231.75	ribonuclease HI, degrades RNA of DNA-RNA hybrids
ECD_00208	86.4771	1235	90.1012	1264	91.9608	1256	65.8662	1576	1332.75	DNA polymerase III epsilon subunit
ECD_00209	5.22386	3249	9.90138	2926	9.446	2994	6.72262	3168	3084.25	lipoprotein
ECD_00210	0	4088	0.725967	3963	0	4067	0	4077	4048.75	IS1 protein InsA
ECD_00211	0	4094	0	4094	0	4094	0	4094	4094	IS1 protein InsB
ECD_00212	0.681612	3947	0.476776	4002	1.34548	3867	0.76028	3952	3942	hypothetical protein
ECD_00213	2.18902	3633	1.92056	3758	3.04909	3602	1.94513	3758	3687.75	putative transposase
ECD_00214	49.6805	1738	34.2888	2075	45.3463	1899	33.0289	2124	1959	putative NAD(P)-binding C-N hydrolase family amidase
ECD_00215	21.2521	2370	24.3766	2330	21.8891	2443	18.4667	2509	2413	inhibitor of c-type lysozyme, periplasmic
ECD_00216	5.59577	3213	6.48561	3204	7.62696	3119	11.4547	2815	3087.75	acyl coenzyme A dehydrogenase
ECD_00217	297.363	443	251.04	540	295.802	469	251.347	563	503.75	D-sedoheptulose 7-phosphate isomerase
ECD_00218	116.27	988	122.853	1009	121.803	1009	116.503	1080	1021.5	type 2 glutamine amidotransferase family protein
ECD_00219	156.496	775	182.434	718	155.625	823	154.719	865	795.25	L,D-transpeptidase-related protein
ECD_00220	15.8152	2575	18.1161	2538	18.6988	2557	12.6871	2755	2606.25	mRNA interferase toxin of toxin-antitoxin pair YafQ/DinJ
ECD_00221	54.4482	1664	42.315	1939	33.1821	2122	25.094	2312	2009.25	antitoxin of YafQ-DinJ toxin-antitoxin system
ECD_00222	2.47211	3588	3.5057	3522	4.24196	3443	4.19445	3425	3494.5	putative lipoprotein and C40 family peptidase
ECD_00223	8.16546	2989	8.60843	3009	10.3541	2929	7.67395	3093	3005	RAYT REP element-mobilizing transposase; TnpA(REP)
ECD_00226	36.1788	2001	32.8577	2125	42.2282	1945	34.4025	2091	2040.5	DNA polymerase IV
ECD_00227	17.1832	2521	11.0867	2859	12.2588	2813	8.13461	3056	2812.25	antitoxin of the YafO-YafN toxin-antitoxin system
ECD_00228	8.71488	2947	5.53163	3293	5.57404	3292	5.625	3265	3199.25	mRNA interferase toxin of the YafO-YafN toxin-antitoxin system
ECD_00229	7.70566	3028	6.59013	3190	5.40623	3305	4.55638	3381	3226	GNAT family putative N-acetyltransferase
ECD_00230	1.81706	3712	2.11367	3726	1.34067	3868	1.15616	3884	3797.5	hypothetical protein
ECD_00231	16.3917	2550	12.2414	2798	22.028	2435	16.7325	2574	2589.25	peptide chain release factor 2
ECD_00232	690.034	195	626.665	220	715.725	196	623.399	223	208.5	aminoacyl-histidine dipeptidase (peptidase D)
ECD_00233	145.425	816	296.855	463	185.65	722	177.009	772	693.25	xanthine phosphoribosyltransferase; xanthine-guanine phosphoribosyltransferase
ECD_00234	74.4387	1371	69.7051	1500	72.3863	1479	71.8401	1494	1461	fermentation-respiration switch protein; PTS Enzyme IIA(Glc)-binding protein; pNP-butyrate esterase activity
ECD_00235	728.602	178	599.52	232	742.471	185	620.98	224	204.75	DNA-binding transcriptional regulator
ECD_00236	39.6587	1928	34.3241	2073	57.3844	1690	61.7651	1636	1831.75	IS1 protein InsA
ECD_00237	0	4095	0	4095	0	4095	0	4095	4095	IS1 protein InsB
ECD_00238	2.57562	3570	3.74966	3493	4.34014	3430	3.33037	3550	3510.75	outer membrane phosphoporin protein E
ECD_00239	174.011	719	204.494	647	183.972	728	219.629	621	678.75	gamma-glutamate kinase
ECD_00240	117.217	978	121.358	1021	118.24	1034	107.071	1153	1046.5	gamma-glutamylphosphate reductase
ECD_00241	33.4739	2057	66.9167	1542	71.3548	1495	54.6217	1742	1709	predicted transcriptional regulator
ECD_00242	19.9081	2411	37.8536	2012	32.3729	2144	29.0527	2209	2194	moco insertion factor for PaoABC aldehyde oxidoreductase
ECD_00243	3.06511	3504	4.01832	3454	4.36637	3426	5.92117	3234	3404.5	PaoABC aldehyde oxidoreductase, Moco-containing subunit
ECD_00244	1.71123	3729	1.26785	3873	1.74424	3801	1.3459	3859	3815.5	PaoABC aldehyde oxidoreductase, FAD-containing subunit
ECD_00245	3.12109	3498	5.07795	3337	5.00369	3363	3.18464	3573	3442.75	PaoABC aldehyde oxidoreductase, 2Fe-2S subunit
ECD_00246	476.531	267	394.998	354	545.129	259	463.114	315	298.75	DUF1440 family inner membrane acid resistance protein
ECD_00247	55.4336	1652	55.9382	1702	50.823	1808	39.9369	1982	1786	UPF0153 cysteine cluster protein
ECD_00248	18.3	2470	20.0763	2464	21.2171	2466	19.3792	2471	2467.75	ECP production pilus chaperone
ECD_00249	8.7094	2949	11.4666	2839	11.538	2857	9.66805	2927	2893	polymerized tip adhesin of ECP fibers
ECD_00250	8.36845	2973	8.67851	3001	9.71079	2976	9.58825	2934	2971	ECP production outer membrane protein
ECD_00251	2.26872	3614	3.04891	3575	2.31641	3692	2.97074	3598	3619.75	ECP production pilus chaperone
ECD_00252	12.4159	2712	9.23131	2971	14.9009	2685	10.7164	2861	2807.25	ECP pilin
ECD_00253	0.510264	3975	1.70402	3797	1.99565	3749	1.87383	3764	3821.25	putative transcriptional regulator for the ecp operon
ECD_00254	3.5964	3433	6.14736	3234	7.40193	3138	3.51978	3521	3331.5	uncharacterized protein
ECD_00255	6.74654	3120	6.23978	3223	6.50241	3217	5.52825	3277	3209.25	50S ribosomal protein L31 type B; alternative zinc-limitation L31 protein
ECD_00256	0.471829	3988	0.44502	4006	1.28351	3878	0.581901	3979	3962.75	attaching and effacing protein, pathogenesis factor
ECD_00257	9.33922	2912	15.7401	2626	13.5212	2757	9.35732	2955	2812.5	predicted DNA-binding transcriptional regulator
ECD_00258	0.462095	3990	0.828357	3945	0.890533	3942	0.808076	3944	3955.25	reactive chlorine species (RCS) stress resistance inner membrane protein
ECD_00259	0.157007	4052	0.179082	4053	0.317146	4032	0.300453	4018	4038.75	reactive chlorine species (RCS) stress resistance periplasmic protein
ECD_00260	1.24282	3818	2.02629	3741	1.9906	3751	1.38886	3853	3790.75	reactive chlorine stress species (RCS) resistance protein; pyridine nucleotide-dependent disulfide oxidoreductase family
ECD_00261	4.14051	3375	6.43614	3209	5.71528	3276	5.06082	3332	3298	reactive chlorine species (RCS)-specific activator of the rcl genes
ECD_00262	19.7268	2421	85.7643	1305	85.0173	1334	105.357	1167	1556.75	cysteine-rich LutA family protein; putative electron transport chain YkgEFG component
ECD_00263	24.3764	2281	89.8231	1268	69.2532	1520	132.63	982	1512.75	ferridoxin-like LutB family protein; putative electron transport chain YkgEFG component
ECD_00264	11.8204	2748	46.2837	1871	29.4326	2220	77.8798	1428	2066.75	LutC family protein; putative electron transport chain YkgEFG component
ECD_00265	4.57553	3314	7.25493	3124	5.29103	3320	11.5411	2809	3141.75	hypothetical protein
ECD_00266	4.17432	3369	6.95143	3151	8.11464	3084	10.3033	2888	3123	putative inner membrane protein
ECD_00267	63.6664	1525	48.2552	1833	75.8038	1441	97.6063	1238	1509.25	choline dehydrogenase, a flavoprotein
ECD_00268	94.9297	1155	87.8481	1285	122.564	1004	193.417	717	1040.25	betaine aldehyde dehydrogenase, NAD-dependent
ECD_00269	78.0532	1329	75.7392	1422	110.243	1091	212.486	645	1121.75	choline-inducible betIBA-betT divergent operon transcriptional repressor
ECD_00270	33.2417	2064	22.2973	2397	34.4539	2100	76.1141	1448	2002.25	choline transporter of high affinity
ECD_00271	11.5586	2757	21.0072	2437	15.5918	2659	18.8839	2491	2586	c-di-GMP-specific phosphodiesterase
ECD_00272	29.6421	2156	20.0473	2466	32.6287	2135	36.1996	2056	2203.25	putative DNA-bindng transcriptional regulator
ECD_00273	0.482743	3984	0.149513	4058	1.0886	3910	0.760083	3953	3976.25	putative inner membrane protein
ECD_00274	8.71393	2948	15.2314	2649	15.1807	2676	14.019	2697	2742.5	ankyrin repeat protein
ECD_00275	1.40614	3789	1.78971	3780	1.80056	3791	0.922867	3930	3822.5	DUF2877 family protein
ECD_00276	2.1912	3632	3.83967	3479	2.46044	3680	3.70337	3492	3570.75	putative NAD(P)-binding succinyl-CoA synthase
ECD_00277	5.42841	3228	5.90458	3258	6.06108	3256	5.55249	3271	3253.25	DUF1116 family protein
ECD_00278	4.29636	3357	5.58854	3286	5.14841	3345	6.39123	3191	3294.75	carbamate kinase-like protein
ECD_00279	15.8661	2569	14.1359	2702	16.3882	2630	15.6552	2619	2630	putative metallo-dependent hydrolase domain deaminase
ECD_00280	13.9479	2643	12.5533	2782	11.3977	2867	12.8533	2750	2760.5	broad specificity NADPH-dependent aldehyde reductase, Zn-containing
ECD_00281	1.1756	3833	1.3187	3864	1.77853	3793	1.14029	3887	3844.25	uncharacterized protein
ECD_00282	17.9882	2484	56.1137	1699	38.2809	2020	38.967	2001	2051	uncharacterized protein
ECD_00283	6.02178	3180	9.22563	2972	10.1653	2948	11.2392	2830	2982.5	amino acid exporter for proline, lysine, glutamate, homoserine
ECD_00284	133.393	875	133.376	954	126.641	973	53.9319	1754	1139	periplasmic protein, function unknown, YhcN family
ECD_00285	4.19682	3367	4.75248	3366	4.30605	3434	5.4934	3279	3361.5	propionate catabolism operon regulatory protein
ECD_00286	2.69739	3554	2.00503	3744	3.90065	3484	4.07772	3441	3555.75	2-methylisocitrate lyase
ECD_00287	2.41877	3591	2.65921	3621	2.62972	3653	2.02829	3738	3650.75	2-methylcitrate synthase
ECD_00288	1.97852	3675	2.59335	3632	1.93294	3765	2.04582	3732	3701	2-methylcitrate dehydratase
ECD_00289	2.19289	3631	1.51645	3829	1.60628	3826	2.04161	3733	3754.75	propionate--CoA ligase
ECD_00290	6.53685	3139	9.32874	2963	5.64484	3283	8.7373	3004	3097.25	cytosine transporter
ECD_00291	48.1151	1763	45.8971	1874	53.4719	1765	50.0491	1825	1806.75	cytosine/isoguanine deaminase
ECD_00292	11.5063	2760	11.7954	2818	11.1599	2889	10.5834	2871	2834.5	transcriptional activator of cyn operon; autorepressor
ECD_00293	6.02664	3179	5.82888	3267	5.64012	3284	6.57507	3178	3227	carbonic anhydrase
ECD_00294	2.71857	3552	3.47771	3526	5.37084	3310	5.21603	3319	3426.75	cyanate aminohydrolase
ECD_00295	2.47942	3586	2.50932	3648	3.70633	3517	3.50905	3524	3568.75	putative cyanate transporter
ECD_00296	1.44374	3781	2.19025	3712	2.16928	3727	2.40341	3680	3725	thiogalactoside acetyltransferase
ECD_00297	1.40777	3787	1.97188	3749	1.7142	3805	1.39768	3851	3798	lactose permease
ECD_00298	2.14792	3644	2.37253	3679	2.7596	3634	2.43799	3677	3658.5	beta-D-galactosidase
ECD_00299	0	4087	0	4091	0.0312414	4063	0	4075	4079	lactose-inducible lac operon transcriptional repressor
ECD_00300	5.56384	3217	6.8066	3168	11.7483	2843	28.0325	2237	2866.25	mhp operon transcriptional activator
ECD_00301	0.574681	3964	0.69641	3967	0.717605	3964	0.867268	3935	3957.5	3-(3-hydroxyphenyl)propionate hydroxylase
ECD_00302	0.486635	3982	1.18759	3881	0.727973	3962	0.5886	3977	3950.5	2,3-dihydroxyphenylpropionate 1,2-dioxygenase
ECD_00303	2.97538	3518	2.57502	3635	1.91475	3768	2.47687	3669	3647.5	2-hydroxy-6-ketonona-2,4-dienedioic acid hydrolase
ECD_00304	2.29352	3608	2.52378	3644	3.0999	3593	1.79791	3780	3656.25	2-keto-4-pentenoate hydratase
ECD_00305	3.27877	3475	2.25357	3703	4.60745	3399	2.61965	3647	3556	acetaldehyde-CoA dehydrogenase II, NAD-binding
ECD_00306	2.26073	3617	2.60884	3628	4.2694	3441	2.58037	3653	3584.75	4-hyroxy-2-oxovalerate/4-hydroxy-2-oxopentanoic acid aldolase, class I
ECD_00307	2.47666	3587	3.61929	3504	2.61337	3656	3.88917	3468	3553.75	3-hydroxyphenylpropionic transporter
ECD_00308	80.778	1293	84.0889	1331	76.6926	1429	64.5316	1591	1411	DUF2058 family protein
ECD_00309	53.9182	1669	65.2286	1564	68.5764	1526	62.0107	1632	1597.75	S-formylglutathione hydrolase
ECD_00310	79.8475	1302	69.5123	1504	70.3091	1509	58.3795	1683	1499.5	alcohol dehydrogenase class III; glutathione-dependent formaldehyde dehydrogenase
ECD_00311	25.0528	2260	33.2418	2112	40.9611	1968	27.1228	2264	2151	regulator protein that represses frmRAB operon
ECD_00312	24.4912	2276	19.0337	2506	26.9798	2281	14.981	2648	2427.75	outer membrane protein
ECD_00313	0.127495	4058	0	4081	0.140179	4049	0	4071	4064.75	IS1 protein InsB
ECD_00314	0	4076	0.269774	4037	0	4073	0.164265	4043	4057.25	IS1 protein InsA
ECD_00315	5.83546	3190	4.57669	3386	3.57699	3529	3.11217	3584	3422.25	taurine ABC transporter periplasmic binding protein
ECD_00316	8.26417	2984	5.54772	3289	6.12728	3251	4.63496	3374	3224.5	taurine ABC transporter ATPase
ECD_00317	5.07229	3268	2.39012	3673	3.72815	3511	2.41407	3679	3532.75	taurine ABC transporter permease
ECD_00318	26.9178	2223	20.812	2446	23.8349	2378	18.8007	2496	2385.75	taurine dioxygenase, 2-oxoglutarate-dependent
ECD_00319	299.382	436	310.508	447	322.485	424	373.71	394	425.25	5-aminolevulinate dehydratase (porphobilinogen synthase)
ECD_00320	0.674732	3948	0.779569	3953	0.527699	3992	0	4060	3988.25	hypothetical protein
ECD_00321	22.4956	2328	23.748	2361	26.4759	2297	17.1037	2555	2385.25	conserved hypothetical protein
ECD_00322	0.920538	3900	1.78991	3779	2.27973	3706	1.92343	3762	3786.75	putative transcriptional regulator
ECD_00323	48.866	1750	57.2449	1677	69.7469	1515	95.0349	1260	1550.5	D-alanyl-D-alanine- carboxypeptidase/endopeptidase; penicillin-binding protein; weak beta-lactamase
ECD_00324	10.8912	2788	13.3045	2744	13.0586	2779	13.2227	2734	2761.25	peptide antibiotic transporter
ECD_00325	29.9097	2148	35.4782	2049	37.3474	2044	30.9067	2177	2104.5	microcin Bac7 uptake protein; outer membrane surface-exposed lipoprotein
ECD_00326	10.3564	2834	9.25853	2968	13.9263	2740	11.6528	2803	2836.25	DUF2755 family inner membrane protein
ECD_00327	17.5128	2508	13.1619	2752	13.8954	2742	12.1012	2778	2695	DUF2754 family putative inner membrane protein
ECD_00328	195.747	647	187.255	700	218.154	618	212.882	643	652	D-alanine-D-alanine ligase A
ECD_00329	4.3445	3347	3.41607	3532	4.07751	3462	3.36153	3542	3470.75	anti-RssB factor, RpoS stabilzer during Pi starvation; anti-adapter protein
ECD_00330	17.9294	2492	14.172	2699	14.6256	2695	13.8557	2704	2647.5	bacterial alkaline phosphatase
ECD_00331	20.3552	2396	18.8093	2513	20.3827	2493	13.301	2730	2533	PsiF family protein
ECD_00332	6.83943	3111	9.2525	2969	9.60591	2984	8.94922	2986	3012.5	diguanylate cyclase, cellulose regualtor
ECD_00333	67.2265	1466	91.2808	1255	74.4727	1457	91.9951	1289	1366.75	pyrroline-5-carboxylate reductase, NAD(P)-binding
ECD_00334	96.9413	1137	98.1205	1180	131.605	942	107.552	1149	1102	UPF0178 family protein
ECD_00335	113.787	1011	99.5512	1168	116.948	1041	107.864	1147	1091.75	shikimate kinase II
ECD_00336	66.4539	1476	68.6627	1515	61.3331	1620	65.7366	1578	1547.25	OxyR-regulated conserved protein
ECD_00337	48.261	1757	55.9614	1701	57.6608	1682	45.7071	1891	1757.75	AroM family protein
ECD_00338	733.642	175	534.819	258	771.056	174	554.913	249	214	UPF0345 family protein
ECD_00339	37.2431	1980	34.6988	2065	40.5849	1974	30.6915	2180	2049.75	hypothetical protein
ECD_00340	52.5496	1693	61.7884	1612	50.7215	1810	59.8966	1663	1694.5	IS1 protein InsB
ECD_00341	0	4096	0	4096	0	4096	0	4096	4096	IS1 protein InsA
ECD_00342	63.1992	1530	85.3949	1310	65.9192	1554	76.2474	1446	1460	nucleoid-associated ssDNA and dsDNA binding protein; competitive inhibitor of RecA function
ECD_00343	21.686	2357	28.1717	2234	27.4025	2270	25.5792	2296	2289.25	manno(fructo)kinase
ECD_00344	13.1531	2679	13.5238	2734	14.656	2694	13.9448	2700	2701.75	L-arabinose-inducible putative transporter, MFS family
ECD_00345	24.8024	2269	33.4428	2106	30.1138	2200	30.1383	2193	2192	exonuclease, dsDNA, ATP-dependent
ECD_00346	25.0435	2261	29.0437	2212	26.0797	2312	30.6593	2181	2241.5	exonuclease, dsDNA, ATP-dependent
ECD_00347	15.3702	2586	15.3014	2645	19.4547	2523	16.7856	2568	2580.5	response regulator in two-component regulatory system with PhoR
ECD_00348	19.7972	2418	16.1264	2610	20.5132	2484	17.434	2542	2513.5	sensory histidine kinase in two-component regulatory system with PhoB
ECD_00349	88.6426	1210	72.028	1468	89.227	1290	78.7261	1418	1346.5	branched-chain amino acid transport system 2 carrier protein; LIV-II transport system for Ile, Leu, and Val
ECD_00350	40.1391	1915	63.7759	1581	48.414	1862	69.106	1530	1722	proline-specific permease
ECD_00351	10.7728	2799	13.9185	2709	14.3063	2715	15.7093	2616	2709.75	maltodextrin glucosidase
ECD_00352	36.1595	2002	31.1381	2159	32.4645	2140	37.3761	2032	2083.25	acyl carrier protein (ACP) phosphodiesterase; ACP hydrolyase
ECD_00353	89.7775	1200	136.05	943	111.91	1078	158.634	847	1017	S-adenosylmethionine:tRNA ribosyltransferase-isomerase
ECD_00354	183.772	684	208.975	629	184.419	727	212.037	648	672	tRNA-guanine transglycosylase
ECD_00355	718.731	183	609.535	229	678.349	207	541.665	254	218.25	SecYEG protein translocase auxillary subunit
ECD_00356	288.621	455	324.898	425	296.543	464	364.72	403	436.75	SecYEG protein translocase auxillary subunit
ECD_00357	248.742	518	231.334	579	248.04	549	261.919	538	546	SecYEG protein translocase auxillary subunit
ECD_00358	96.9195	1139	158.528	816	156.191	818	132.829	980	938.25	HNH nuclease family protein
ECD_00359	269.233	482	351.895	395	408.501	343	537.664	257	369.25	nucleoside channel, receptor of phage T6 and colicin K
ECD_00360	19.3943	2432	19.9287	2474	19.779	2512	21.4845	2397	2453.75	putative lipoprotein
ECD_00361	63.8838	1519	73.5722	1452	49.9709	1826	67.7737	1549	1586.5	Nrd regulon repressor
ECD_00362	94.8415	1156	129.222	979	110.057	1092	137.51	957	1046	fused diaminohydroxyphosphoribosylaminopyrimidine deaminase and 5-amino-6-(5-phosphoribosylamino) uracil reductase
ECD_00363	516.06	255	658.953	208	501.878	279	631.664	221	240.75	riboflavin synthase beta chain
ECD_00364	327.678	393	312.076	442	234.822	575	280.211	501	477.75	transcription antitermination protein
ECD_00365	44.0036	1836	53.2629	1753	29.9556	2206	62.4639	1624	1854.75	thiamine monophosphate kinase
ECD_00366	110.393	1028	94.0658	1222	125.109	986	95.926	1255	1122.75	phosphatidylglycerophosphatase A
ECD_00367	69.348	1440	77.7304	1397	97.8594	1191	87.3186	1326	1338.5	2-carboxybenzaldehyde reductase
ECD_00368	154.327	785	178.966	737	172.146	756	254.472	550	707	1-deoxyxylulose-5-phosphate synthase, thiamine triphosphate-binding, FAD-requiring
ECD_00369	106.593	1060	136.404	939	113.076	1070	191.557	722	947.75	geranyltranstransferase
ECD_00370	104.459	1077	154.834	832	144.252	870	216.906	633	853	exonuclease VII small subunit
ECD_00371	115.78	992	107.189	1123	95.4938	1217	103.172	1189	1130.25	tRNA s(4)U8 sulfurtransferase
ECD_00372	95.915	1147	79.0728	1382	89.3422	1284	83.9242	1359	1293	oxidative-stress-resistance chaperone
ECD_00373	73.9105	1379	79.6032	1379	87.7331	1309	85.6123	1342	1352.25	2-dehydropantoate reductase, NADPH-specific
ECD_00374	489.695	264	515.385	263	502.986	278	401.273	376	295.25	phage Phi6 host factor, ATP/GTP binding protein
ECD_00375	38.3417	1955	51.0967	1781	43.1993	1934	51.4431	1798	1867	putative transporter
ECD_00376	5.49649	3221	5.70302	3273	6.47913	3220	5.51781	3278	3248	hypothetical protein
ECD_00377	15.3232	2589	16.2655	2607	17.6141	2595	16.9455	2562	2588.25	putative acetyltransferase
ECD_00378	31.1688	2116	33.9556	2086	40.3362	1976	34.0206	2099	2069.25	conserved hypothetical protein
ECD_00379	460.85	282	349.336	399	334.137	413	444.358	333	356.75	protoheme IX farnesyltransferase
ECD_00380	264.999	490	299.508	462	275.338	500	267.793	528	495	cytochrome o ubiquinol oxidase subunit IV
ECD_00381	359.853	361	387.579	364	344.755	402	479.145	297	356	cytochrome o ubiquinol oxidase subunit III
ECD_00382	714.809	186	842.953	161	793.338	171	1219.32	117	158.75	cytochrome o ubiquinol oxidase subunit I
ECD_00383	1616.51	74	2083.23	60	2029.75	57	2788.01	39	57.5	cytochrome o ubiquinol oxidase subunit II
ECD_00384	63.9847	1516	59.3382	1656	51.0393	1804	70.503	1512	1622	muropeptide transporter
ECD_00385	138.533	847	201.633	659	185.065	725	181.627	755	746.5	putative lipoprotein
ECD_00386	394.876	331	242.452	554	345.712	400	159.567	839	531	stationary-phase morphogene, transcriptional repressor for mreB; also regulator for dacA, dacC, and ampC
ECD_00387	1116.37	117	1126.54	116	1114.41	115	1136.45	128	119	peptidyl-prolyl cis/trans isomerase (trigger factor)
ECD_00388	519.498	253	661.175	206	547.835	255	491.108	290	251	proteolytic subunit of ClpA-ClpP and ClpX-ClpP ATP-dependent serine proteases
ECD_00389	796.501	160	780.644	175	727.359	190	689.429	199	181	ATPase and specificity subunit of ClpX-ClpP ATP-dependent serine protease
ECD_00390	0.298064	4024	0.277164	4035	0.086824	4058	0.0639779	4056	4043.25	putative transposase insL for insertion sequence IS186
ECD_00391	11.8973	2745	11.0182	2863	13.4948	2758	11.937	2786	2788	DNA-binding ATP-dependent protease La
ECD_00392	7.11413	3087	7.6079	3094	7.89991	3098	7.04856	3145	3106	HU, DNA-binding transcriptional regulator, beta subunit
ECD_00393	368.42	355	383.523	369	433.982	322	435.253	338	346	periplasmic folding chaperone, has an inactive PPIase domain
ECD_00394	13.705	2649	24.2306	2333	23.8386	2376	27.392	2257	2403.75	putative competence-suppressing periplasmic helix-hairpin-helix DNA-binding protein
ECD_00395	6.26808	3159	5.84299	3264	9.28379	2999	5.67223	3261	3170.75	long-chain acyl-CoA thioesterase III
ECD_00396	91.1319	1188	96.806	1196	94.7449	1225	82.8852	1369	1244.5	7-cyano-7-deazaguanine (preQ0) synthase; queuosine biosynthesis
ECD_00397	20.177	2398	22.1635	2401	47.6901	1871	49.4933	1835	2126.25	putative ABC transporter periplasmic binding protein
ECD_00398	30.1199	2142	28.0106	2240	29.1603	2225	32.5773	2138	2186.25	thiamine pyrimidine pyrophosphate hydrolase; HMP-PP phosphatase
ECD_00399	52.3342	1698	49.8292	1804	50.0341	1823	63.0827	1616	1735.25	putative DNA-binding transcriptional regulator
ECD_00400	49.878	1735	50.154	1797	51.6051	1795	79.86	1403	1682.5	putative multidrug ABC transporter ATPase
ECD_00401	41.5695	1885	42.6482	1932	48.8246	1852	56.8625	1713	1845.5	putative multidrug ABC transporter ATPase
ECD_00402	4.54205	3319	10.5286	2889	12.2926	2810	7.20997	3132	3037.5	nitrogen assimilation regulatory protein for GlnL, GlnE, and AmtB
ECD_00403	4.96795	3284	6.52495	3199	5.67167	3280	8.09321	3058	3205.25	ammonium transporter
ECD_00404	36.4516	1996	34.6894	2066	34.915	2086	35.1041	2079	2056.75	acyl-CoA thioesterase 2
ECD_00405	204.141	624	121.871	1018	136.233	911	63.0141	1617	1042.5	outer membrane lipoprotein
ECD_00406	24.306	2282	22.739	2381	27.0163	2278	26.7527	2270	2302.75	excision repair protein, alkyltransferase-like protein ATL
ECD_00407	40.358	1910	57.2206	1678	57.5887	1686	40.9586	1967	1810.25	DUF1428 family protein
ECD_00408	67.5518	1461	71.1207	1482	87.4067	1314	75.5026	1454	1427.75	putative membrane-anchored cyclic-di-GMP phosphodiesterase
ECD_00409	475.062	269	506.711	268	722.604	194	583.457	234	241.25	DUF1449 family inner membrane protein
ECD_00410	293.433	449	267.172	508	318.462	428	232.606	599	496	maltose O-acetyltransferase
ECD_00411	225.134	571	200.554	669	211.282	629	154.72	864	683.25	modulator of gene expression, with H-NS
ECD_00412	242.59	540	259.399	519	304.922	448	202.693	682	547.25	Hha toxicity attenuator; conjugation-related protein
ECD_00413	318.287	402	397.264	346	341.399	407	405.74	373	382	multidrug efflux system protein
ECD_00414	399.748	327	486.498	281	469.668	295	439.115	336	309.75	multidrug efflux system
ECD_00415	176.218	711	182.08	721	235.834	574	161.955	825	707.75	transcriptional repressor
ECD_00416	65.8383	1480	75.1732	1429	74.4439	1458	69.1965	1528	1473.75	mechanosensitive channel protein, intermediate conductance, K+ regulated
ECD_00417	35.8881	2008	35.948	2042	44.0722	1921	31.2286	2173	2036	DUF2496 family protein
ECD_00418	40.3923	1908	42.844	1927	54.5155	1744	40.3295	1974	1888.25	primosomal replication protein N''
ECD_00419	67.0297	1469	30.6631	2174	35.1694	2083	31.6601	2162	1972	DUF454 family inner membrane protein
ECD_00420	163.663	751	168.81	776	113.322	1068	184.248	748	835.75	adenine phosphoribosyltransferase
ECD_00421	168.403	736	172.893	762	161.518	792	216.017	637	731.75	DNA polymerase III/DNA elongation factor III, tau and gamma subunits
ECD_00422	42.5217	1870	35.1435	2056	33.0248	2125	28.8444	2218	2067.25	DNA-binding protein, putative nucleoid-associated protein
ECD_00423	329.974	389	288.229	474	278.616	491	300.056	467	455.25	gap repair protein
ECD_00424	720.761	182	538.029	256	605.378	232	168.266	798	367	protein refolding molecular co-chaperone Hsp90, Hsp70-dependent; heat-shock protein; ATPase
ECD_00425	757.007	169	878.715	155	932.961	143	849.211	158	156.25	adenylate kinase
ECD_00426	49.5003	1740	55.3119	1714	56.3133	1706	41.3067	1961	1780.25	ferrochelatase
ECD_00427	20.6559	2388	29.3101	2204	29.5518	2218	23.5703	2348	2289.5	acetyl esterase
ECD_00428	106.4	1062	129.369	977	132.591	928	118.572	1065	1008	inosine/guanosine kinase
ECD_00429	170.346	729	173.373	761	201.486	661	189.122	732	720.75	inner membrane putative NAD(P)-binding transporter
ECD_00430	50.6481	1720	62.364	1604	65.9593	1553	62.2514	1628	1626.25	putative fosmidomycin efflux system protein
ECD_00431	46.3341	1793	58.1803	1669	56.8577	1699	54.1362	1750	1727.75	bifunctional UDP-sugar hydrolase/5'-nucleotidase
ECD_00432	91.5689	1186	110.689	1102	122.939	1003	95.965	1254	1136.25	Cys-tRNA(Pro)/Cys-tRNA(Cys) deacylase
ECD_00433	88.4267	1215	63.1538	1592	81.5533	1362	78.8516	1416	1396.25	TraB family protein
ECD_00434	71.401	1409	62.2656	1606	77.7598	1413	55.3052	1734	1540.5	putative DNA-binding transcriptional regulator
ECD_00435	27.7287	2204	33.2152	2114	33.2104	2120	38.2711	2013	2112.75	copper transporter
ECD_00436	32.446	2084	46.6844	1863	35.7937	2073	43.0126	1929	1987.25	glutaminase 1
ECD_00437	16.6449	2538	17.6171	2558	14.8349	2689	16.8525	2565	2587.5	putative amino acid transporter
ECD_00438	32.1873	2088	33.0896	2121	40.9051	1970	35.6576	2064	2060.75	copper-responsive regulon transcriptional regulator
ECD_00439	35.2779	2016	35.4652	2050	37.5245	2038	28.7814	2221	2081.25	inner membrane protein; stimulator of the QmcA suppressor of ftsH-htpX
ECD_00440	48.5886	1755	56.4985	1692	54.1458	1751	47.0148	1867	1766.25	PHB domain membrane-anchored putative protease
ECD_00441	13.3123	2667	14.4227	2690	15.1997	2675	12.9703	2745	2694.25	iron export ABC transporter ATPase; peroxide resistance protein
ECD_00442	22.8385	2318	28.7159	2221	33.468	2116	26.1359	2286	2235.25	iron export ABC transporter permease; peroxide resistance protein
ECD_00443	188.811	665	177.683	745	186.044	719	134.173	971	775	DnaK co-chaperone, thioredoxin-like protein
ECD_00444	150.407	797	162.443	806	153.878	830	183.665	750	795.75	putative oxidoreductase
ECD_00445	73.4559	1388	66.0048	1553	79.4147	1393	85.4316	1345	1419.75	acyl-CoA thioesterase 1 and protease I and lysophospholipase L1
ECD_00446	14.6992	2616	17.5583	2559	19.601	2517	21.3504	2401	2523.25	putative ABC transporter ATPase
ECD_00447	17.4118	2511	17.5252	2561	18.454	2566	22.1318	2375	2503.25	putative ABC transporter permease
ECD_00448	1.18862	3830	2.03936	3739	1.68211	3812	1.57491	3813	3798.5	Rhs protein with DUF4329 family putative toxin domain; putative neighboring cell growth inhibitor
ECD_00449	0.490436	3980	0.672148	3972	0.327191	4030	0.192974	4036	4004.5	putative immunity protein
ECD_00450	0.881807	3906	0.770038	3955	1.15266	3895	0.764823	3949	3926.25	conserved protein, rhs-like protein
ECD_00451	0.285138	4027	0.933147	3928	0.37025	4020	0.30892	4015	3997.5	hypothetical protein
ECD_00452	41.6577	1884	45.1201	1885	41.3892	1959	45.1011	1901	1907.25	predicted DNA-binding transcriptional regulator
ECD_00453	16.0027	2560	18.7134	2514	16.4305	2629	18.036	2526	2557.25	tRNA 2-selenouridine synthase, selenophosphate-dependent
ECD_00454	1.20394	3823	1.78831	3781	2.12091	3734	2.29607	3695	3758.25	allD operon transcriptional activator
ECD_00455	4.47137	3328	4.00692	3457	5.15778	3342	4.19821	3423	3387.5	ureidoglycolate lyase, releasing urea
ECD_00456	216.109	593	148.667	864	174.377	754	144.594	919	782.5	glyoxylate-inducible transcriptional repressor of all and gcl operons
ECD_00457	2.88603	3527	2.18456	3713	2.43664	3682	1.95873	3755	3669.25	glyoxylate carboligase
ECD_00458	0.371712	4009	0.627771	3981	0.353658	4024	0.729766	3957	3992.75	hydroxypyruvate isomerase
ECD_00459	1.16941	3837	0.873768	3936	0.542266	3989	0.437912	3994	3939	tartronate semialdehyde reductase, NADH-dependent
ECD_00460	0	4097	0	4097	0	4097	0	4097	4097	hypothetical protein
ECD_00461	0.494972	3979	0.485013	4000	0.477234	4005	0.525654	3988	3993	putative allantoin transporter
ECD_00462	3.36372	3463	2.355	3681	3.07897	3596	2.50484	3663	3600.75	allantoinase
ECD_00463	2.0669	3655	3.08909	3569	3.06694	3601	3.00358	3594	3604.75	putative uracil/xanthine transporter
ECD_00464	2.25691	3619	2.33711	3686	2.07584	3741	1.68349	3800	3711.5	glycerate kinase II
ECD_00465	19.634	2425	19.972	2470	20.2689	2496	19.4837	2467	2464.5	S-ureidoglycine aminohydrolase
ECD_00466	7.84464	3021	9.83995	2932	9.95655	2960	8.56394	3020	2983.25	allantoate amidohydrolase
ECD_00467	2.55023	3576	2.45706	3659	2.4968	3674	4.19187	3426	3583.75	ureidoglycolate dehydrogenase
ECD_00468	0.588459	3960	0.855786	3941	1.02465	3922	0.544891	3985	3952	putative NAD(P)-binding acyl-CoA synthetase
ECD_00469	0.756159	3934	2.36068	3680	1.8032	3789	2.18771	3709	3778	hypothetical protein
ECD_00470	0.761578	3932	1.58645	3814	1.76484	3798	2.1226	3721	3816.25	putative anaerobic allantoin catabolic oxamate carbamoyltransferase; DUF2877 family protein
ECD_00471	3.21965	3481	3.45578	3527	3.14878	3585	3.60355	3505	3524.5	putative carbonate kinase
ECD_00472	37.9864	1959	49.139	1817	43.5951	1931	56.6577	1716	1855.75	N5-carboxyaminoimidazole ribonucleotide synthase
ECD_00473	47.3119	1777	56.4804	1693	48.8985	1850	61.0707	1644	1741	N5-carboxyaminoimidazole ribonucleotide mutase
ECD_00474	73.593	1385	59.851	1646	51.0946	1803	70.4567	1515	1587.25	UDP-2,3-diacylglucosamine pyrophosphohydrolase
ECD_00475	450.112	288	478.265	286	539.968	263	379.009	391	307	peptidyl-prolyl cis-trans isomerase B (rotamase B)
ECD_00476	127.267	907	143.208	896	125.992	979	124.914	1021	950.75	cysteinyl-tRNA synthetase
ECD_00477	13.241	2672	11.7771	2820	12.2675	2812	12.5388	2758	2765.5	DUF457 family inner membrane protein
ECD_00478	16.6381	2540	15.4656	2635	18.4297	2569	17.5097	2539	2570.75	ribosome-associated protein; putative RNA-binding protein
ECD_00479	148.307	806	166.708	785	161.625	791	170.973	788	792.5	bifunctional 5,10-methylene-tetrahydrofolate dehydrogenase/ 5,10-methylene-tetrahydrofolate cyclohydrolase
ECD_00480	1.51939	3772	2.40345	3671	2.84228	3621	1.69485	3799	3715.75	FimA homolog, function unknown
ECD_00481	0.751897	3936	0.809262	3949	1.39437	3862	0.824382	3940	3921.75	putative periplasmic pilus chaperone
ECD_00482	1.45226	3779	2.45301	3661	1.95208	3761	1.45821	3841	3760.5	putative outer membrane export usher protein
ECD_00483	0.29145	4026	0.438603	4007	0.0361196	4061	0.160387	4045	4034.75	FimA homolog, function unknown
ECD_00484	0.777263	3926	0.24401	4043	0.291332	4033	0.401587	4000	4000.5	FimA homolog, function unknown
ECD_00485	0.560194	3968	2.24504	3705	2.67366	3645	1.99948	3745	3765.75	response regulator family protein
ECD_00486	18.3331	2467	28.1826	2233	40.7883	1972	19.2189	2480	2288	DLP12 prophage; putative phage integrase
ECD_00487	1.68694	3733	1.48523	3835	1.47208	3846	1.49986	3830	3811	Excisionase
ECD_00488	12.0535	2733	5.49714	3298	8.37872	3068	4.42655	3391	3122.5	conserved hypothetical protein
ECD_00489	0	4098	0	4098	0	4098	0	4098	4098	conserved hypothetical protein
ECD_00490	4.8032	3299	9.42361	2953	7.45143	3134	5.9517	3232	3154.5	putative DNA N-6-adenine-methyltransferase of bacteriophage
ECD_00492	0.983444	3878	1.29275	3867	1.43305	3855	1.49692	3832	3858	predicted protein
ECD_00493	27.7162	2205	31.0967	2161	22.8736	2405	17.422	2543	2328.5	DLP12 prophage; multidrug resistance protein
ECD_00494	0.35144	4014	0.821617	3946	0.430056	4010	0.704098	3960	3982.5	DLP12 prophage; putative recombinase
ECD_00495	12.0724	2729	18.5296	2519	17.4618	2601	9.59726	2933	2695.5	inactive polymorphonuclear leukocyte migration suppressor; DLP12 prophage; UPF0098 family secreted protein
ECD_00496	26.0536	2234	33.1138	2120	39.4672	1996	26.144	2285	2158.75	DLP12 prophage; putative DNA-binding transcriptional regulator
ECD_00497	1.90239	3692	1.7087	3792	1.85026	3780	1.11073	3895	3789.75	DLP12 prophage; uncharacterized protein
ECD_00498	0.442812	3999	0	4074	0	4084	0	4088	4061.25	DLP12 prophage; conserved protein
ECD_00499	19.1866	2438	15.9218	2617	27.8248	2262	12.327	2765	2520.5	DLP12 prophage; uncharacterized protein
ECD_00500	0.413566	4004	0.851861	3943	0.474251	4006	0.614444	3973	3981.5	DLP12 prophage; endonuclease RUS
ECD_00501	1.01958	3871	0	4070	0	4082	0	4087	4027.5	uncharacterized protein, DLP12 prophage
ECD_00502	0.973291	3883	0.585981	3988	0.167425	4046	1.05148	3906	3955.75	DLP12 prophage; putative antitermination protein
ECD_00504	7.7055	3029	5.43297	3306	9.34973	2998	10.2576	2890	3055.75	IS1 protein InsB
ECD_00505	136.545	860	74.7096	1435	118.943	1027	103.795	1179	1125.25	IS1 protein InsA
ECD_00506	29.0115	2170	20.4453	2451	38.1878	2027	44.3169	1909	2139.25	DLP12 prophage; putative phage lysis protein
ECD_00507	8.30132	2979	5.81043	3268	9.27448	3000	9.59914	2931	3044.5	DLP12 prophage; putative lysozyme
ECD_00508	1.58625	3758	4.06742	3448	3.21011	3576	3.89404	3467	3562.25	DLP12 prophage; putative murein endopeptidase
ECD_00509	137.179	854	139.678	917	119.549	1022	58.0532	1690	1120.75	DLP12 prophage; putative lipoprotein
ECD_00510	2.09264	3651	3.82576	3482	3.64562	3520	3.68261	3495	3537	conserved hypothetical protein
ECD_00511	3.10853	3500	3.63387	3501	3.38384	3552	5.23718	3314	3466.75	DLP12 prophage; DNA packaging protein
ECD_00513	0.241893	4040	0.662181	3973	0.0970396	4055	0.596377	3976	4011	conserved hypothetical protein
ECD_00530	0	4099	0	4099	0	4099	0	4099	4099	conserved hypothetical protein
ECD_00531	21.0725	2377	22.943	2376	21.9025	2442	32.7898	2131	2331.5	copper-sensing histidine kinase in two-component regulatory system with CusR
ECD_00532	35.4806	2013	41.5386	1957	32.2708	2146	47.2081	1861	1994.25	response regulator in two-component regulatory system with CusS
ECD_00533	63.68	1523	79.8876	1375	75.4546	1445	91.6243	1293	1409	copper/silver efflux system, outer membrane component
ECD_00534	35.5048	2012	55.6864	1707	45.7929	1893	71.6702	1498	1777.5	periplasmic copper- and silver-binding protein
ECD_00535	38.9308	1936	48.1921	1835	28.9676	2231	65.2708	1583	1896.25	copper/silver efflux system, membrane fusion protein
ECD_00536	8.94084	2932	13.5125	2735	9.10533	3018	18.3989	2513	2799.5	copper/silver efflux system, membrane component
ECD_00537	31.3404	2109	43.6115	1911	38.8587	2011	41.8122	1953	1996	phenylalanine transporter
ECD_00538	98.1745	1129	98.1022	1181	106.845	1116	104.63	1171	1149.25	mechanosensitive channel protein, miniconductance
ECD_00539	752.86	171	589.001	236	656.592	215	679.682	204	206.5	dihydropteridine reductase, NAD(P)H-dependent, oxygen-insensitive
ECD_00540	45.0359	1815	37.5048	2016	40.007	1981	32.1023	2152	1991	DUF419 family protein
ECD_00541	7.18704	3081	2.17596	3714	2.65893	3649	5.00838	3343	3446.75	DUF1158 family putative inner membrane protein
ECD_00542	19.8732	2415	18.4313	2525	22.6405	2414	10.6726	2862	2554	weak gamma-glutamyl:cysteine ligase
ECD_00543	0.371105	4010	0.915799	3929	0.365956	4022	0.737404	3955	3979	IS150 hypothetical protein
ECD_00545	1.67803	3737	2.49077	3652	2.0319	3745	2.72979	3626	3690	IS1 protein insB
ECD_00546	49.2483	1744	70.2874	1488	77.6587	1414	67.5476	1551	1549.25	IS1 protein InsA
ECD_00547	1.26187	3811	1.58392	3815	1.58796	3831	2.1161	3722	3794.75	toxic polypeptide, small
ECD_00548	2.96623	3520	1.34985	3856	2.19295	3723	1.80833	3778	3719.25	IS186 hypothetical protein
ECD_00549	57.285	1625	16.3345	2599	19.6781	2514	19.7352	2454	2298	phosphopantetheinyltransferase component of enterobactin synthase multienzyme complex
ECD_00550	74.0061	1376	11.6145	2831	18.4874	2564	18.7279	2501	2318	ferrienterobactin outer membrane transporter
ECD_00551	8.77164	2944	1.60844	3810	1.86207	3779	2.35502	3686	3554.75	enterobactin/ferrienterobactin esterase
ECD_00552	0.146707	4054	0.169995	4055	0	4077	0	4083	4067.25	stimulator of EntF adenylation activity, MbtH-like
ECD_00553	15.0279	2605	4.41463	3406	6.13599	3250	5.36364	3299	3140	enterobactin synthase multienzyme complex component, ATP-dependent
ECD_00554	6.1392	3165	5.94311	3255	5.17625	3340	12.6482	2756	3129	regulator of length of O-antigen component of lipopolysaccharide chains
ECD_00555	45.1921	1814	5.36747	3310	8.94379	3027	9.86723	2911	2765.5	ferrienterobactin ABC transporter ATPase
ECD_00556	28.3519	2187	5.89583	3259	7.13178	3169	6.39306	3190	2951.25	iron-enterobactin ABC transporter permease
ECD_00557	34.8484	2029	6.58122	3194	10.6954	2918	11.8501	2792	2733.25	ferrienterobactin ABC transporter permease
ECD_00558	8.63014	2954	1.66197	3800	1.46673	3849	2.3434	3689	3573	enterobactin exporter, iron-regulated
ECD_00559	16.2848	2555	5.28728	3319	7.15526	3165	5.54935	3273	3078	ferrienterobactin ABC transporter periplasmic binding protein
ECD_00560	12.6189	2707	2.64104	3624	3.74617	3506	3.41724	3535	3343	isochorismate synthase 1
ECD_00561	9.99519	2864	2.25143	3704	3.81983	3493	3.33645	3548	3402.25	2,3-dihydroxybenzoate-AMP ligase component of enterobactin synthase multienzyme complex
ECD_00562	9.26008	2918	4.15046	3435	4.67941	3391	4.74349	3364	3277	isochorismatase
ECD_00563	9.02949	2926	5.00723	3342	7.38603	3141	7.47842	3104	3128.25	2,3-dihydro-2,3-dihydroxybenzoate dehydrogenase
ECD_00564	2.57719	3568	3.10089	3567	3.68173	3519	4.45561	3390	3511	enterobactin synthesis proofreading thioesterase
ECD_00566	29.0286	2169	25.3294	2309	32.7399	2131	29.5099	2202	2202.75	DUF466 family protein
ECD_00567	12.6488	2706	11.471	2838	18.946	2544	14.1693	2687	2693.75	putative oxidoreductase
ECD_00568	13.3109	2668	9.62028	2945	12.3724	2803	9.68236	2926	2835.5	methionine aminotransferase, PLP-dependent
ECD_00569	5.79251	3192	4.16358	3432	4.52691	3411	3.49393	3526	3390.25	Spo0J family protein, ParB-like nuclease domain
ECD_00570	4.34691	3346	5.52392	3294	5.30436	3318	3.75426	3485	3360.75	PAPS reductase-like domain protein
ECD_00571	0	4100	0	4100	0	4100	0	4100	4100	IS1 protein InsB
ECD_00572	0	4101	0	4101	0	4101	0	4101	4101	IS1 protein InsA
ECD_00573	18.1947	2478	28.2314	2231	26.3549	2305	27.639	2246	2315	thiol:disulfide interchange protein, periplasmic
ECD_00574	3061.79	26	2756.6	35	2980.52	27	2589.46	45	33.25	alkyl hydroperoxide reductase, C22 subunit
ECD_00575	192.988	654	241.123	557	288.117	477	251.02	564	563	alkyl hydroperoxide reductase, F52a subunit, FAD/NAD(P)-binding
ECD_00576	113.627	1013	178.694	739	184.86	726	143.406	928	851.5	universal stress protein UP12
ECD_00577	5.6341	3207	9.45128	2951	8.27525	3077	9.65625	2930	3041.25	putative Zn-dependent NAD(P)-binding oxidoreductase
ECD_00578	68.4644	1447	73.3712	1457	81.7933	1360	101.398	1208	1368	regulator of nucleoside diphosphate kinase
ECD_00579	162.489	753	137.158	934	160.657	797	145.513	912	849	ribonuclease I
ECD_00580	3.93734	3393	3.9463	3465	4.65449	3393	3.83762	3472	3430.75	citrate/succinate antiporter; citrate carrier
ECD_00581	1.54363	3769	2.23694	3707	1.50459	3839	1.41304	3849	3791	2-(5''-triphosphoribosyl)-3'-dephosphocoenzyme-A synthase
ECD_00582	1.59512	3753	0.985375	3921	0.803769	3953	1.25406	3870	3874.25	apo-citrate lyase phosphoribosyl-dephospho-CoA transferase
ECD_00583	1.35609	3796	2.31504	3691	1.86268	3778	1.99752	3747	3753	citrate lyase, citrate-ACP transferase (alpha) subunit
ECD_00584	2.87206	3529	3.3774	3535	2.46507	3679	3.21912	3568	3577.75	citrate lyase, citryl-ACP lyase (beta) subunit
ECD_00585	1.13853	3843	1.56239	3818	0.740724	3958	1.17722	3881	3875	citrate lyase, acyl carrier (gamma) subunit
ECD_00586	9.69966	2888	7.30711	3118	9.63404	2980	8.33315	3033	3004.75	citrate lyase ligase; [citrate [pro-3S]-lyase] ligase
ECD_00587	1.88825	3696	2.54436	3637	3.39365	3548	1.75872	3788	3667.25	IS1 protein InsB
ECD_00588	2.17336	3637	2.52235	3645	1.86311	3777	2.56545	3656	3678.75	IS1 protein InsA
ECD_00589	6.32381	3153	9.34949	2962	8.29652	3074	9.90953	2910	3024.75	sensory histidine kinase in two-component regulatory system with CitB
ECD_00590	11.7254	2750	16.3146	2601	12.3596	2804	13.264	2732	2721.75	response regulator in two-component regulatory system with CitA
ECD_00591	6.54824	3136	7.40946	3110	6.6662	3207	6.85512	3158	3152.75	anaerobic C4-dicarboxylate transport
ECD_00592	31.1199	2121	29.6524	2195	28.8681	2234	16.4625	2588	2284.5	phospholipid:lipid A palmitoyltransferase
ECD_00593	57.9408	1611	44.8877	1893	34.0161	2110	20.0809	2434	2012	constitutive cold shock family transcription antitermination protein; negative regulator of cspA transcription; RNA melting protein; ssDNA-binding protein
ECD_00594	34.7329	2032	41.1457	1963	47.552	1872	41.4681	1959	1956.5	fluoride efflux channel, dual topology membrane protein
ECD_00595	15.6755	2580	14.6702	2679	16.2732	2634	14.8602	2654	2636.75	putative NAD(P)-binding amidase-type enzyme YbeM (C-N hydrolase family)
ECD_00596	36.8265	1991	57.1218	1680	48.4322	1861	32.7797	2132	1916	TatABCE protein translocation system subunit
ECD_00597	654.164	208	649.423	212	714.831	198	427.214	346	241	lipoate synthase
ECD_00598	16.6221	2541	19.9561	2472	21.3526	2461	14.283	2679	2538.25	LysR family putative transcriptional regulator
ECD_00599	65.0454	1494	68.9941	1511	56.6031	1701	54.7898	1739	1611.25	octanoyltransferase; octanoyl-[ACP]:protein N-octanoyltransferase
ECD_00600	178.909	702	122.9	1007	128.511	963	53.703	1758	1107.5	UPF0250 family protein
ECD_00601	229.257	564	225.539	590	196.339	679	212.464	646	619.75	D-alanyl-D-alanine carboxypeptidase (penicillin-binding protein 5)
ECD_00602	134.327	868	144.224	888	148.263	852	160.664	830	859.5	septal ring protein, suppressor of prc, minor lipoprotein
ECD_00603	53.1781	1683	60.6397	1628	60.4447	1632	69.5945	1526	1617.25	cell wall shape-determining protein
ECD_00604	73.8191	1381	83.3374	1335	64.4391	1583	92.2606	1287	1396.5	penicillin-binding protein 2, transpeptidase involved in peptidoglycan synthesis
ECD_00605	117.065	981	103.714	1140	92.538	1249	114.677	1102	1118	23S rRNA m(3)Psi1915 pseudouridine methyltransferase, SAM-dependent
ECD_00606	156.998	771	201.215	662	188.458	707	204.569	675	703.75	ribosomal silencing factor
ECD_00607	63.6545	1526	91.3451	1254	74.0532	1460	78.4029	1421	1415.25	putative alpha-ribazole-5'-P phosphatase
ECD_00608	62.591	1540	75.6057	1425	68.2588	1529	79.9541	1401	1473.75	nicotinic acid mononucleotide adenylyltransferase, NAD(P)-dependent
ECD_00609	74.1025	1374	101.166	1159	100.765	1163	105.508	1163	1214.75	DNA polymerase III, delta subunit
ECD_00610	244.082	536	271.528	499	245.094	554	252.209	558	536.75	LPS assembly OM complex LptDE, lipoprotein component
ECD_00611	220.502	584	252.949	533	193.25	690	253.809	553	590	leucyl-tRNA synthetase
ECD_00612	41.4641	1890	47.5772	1847	62.272	1608	56.0477	1724	1767.25	DUF1451 family protein
ECD_00614	1.19013	3829	3.58391	3510	3.02059	3607	3.92834	3459	3601.25	uncharacterized protein
ECD_00615	4.41539	3336	4.45337	3399	5.12559	3346	4.6615	3372	3363.25	J domain-containing HscC co-chaperone; Hsc56
ECD_00616	3.96017	3391	6.05681	3239	7.76735	3105	11.7853	2795	3132.5	Hsp70 family chaperone Hsc62; RpoD-binding transcription inhibitor
ECD_00617	110.804	1025	120.485	1029	157.446	812	253.568	554	855	ribonucleoside hydrolase 1
ECD_00619	0.0822315	4061	0	4082	0	4088	0.164083	4044	4068.75	IS150 hypothetical protein
ECD_00620	14.9888	2607	15.0458	2659	35.3307	2079	46.1824	1885	2307.5	IS150 putative transposase
ECD_00621	36.3944	1997	44.9202	1889	72.7879	1472	114.114	1108	1616.5	glutamate/aspartate ABC transporter permease
ECD_00622	33.0881	2067	33.4483	2105	70.7547	1502	121.038	1050	1681	glutamate/aspartate ABC transporter permease
ECD_00623	111.216	1023	101.237	1158	230.892	582	440.705	335	774.5	glutamate/aspartate periplasmic binding protein
ECD_00624	8.31239	2977	12.3013	2792	13.4746	2760	16.4369	2590	2779.75	conserved hypothetical protein
ECD_00625	120.361	958	97.6327	1189	87.214	1315	92.329	1286	1187	apolipoprotein N-acyltransferase
ECD_00626	262.819	495	239.41	563	219.007	612	203.557	677	586.75	putative ion transport
ECD_00627	84.888	1253	133.012	958	119.72	1020	93.1234	1281	1128	ssRNA-specific endoribonuclease; 16S rRNA 3' end maturation and quality control co-endoribonuclease working with RNase R; rRNA transcription antitermination factor
ECD_00628	261.498	500	266.746	509	238.74	570	204.849	672	562.75	heat shock protein, putative NTPase; PhoH-like protein
ECD_00629	101.784	1104	123.054	1005	93.3583	1239	123.649	1030	1094.5	tRNA-i(6)A37 methylthiotransferase
ECD_00630	57.9249	1612	62.152	1608	65.8927	1556	66.6592	1559	1583.75	2-octaprenyl-3-methyl-6-methoxy-1,4-benzoquinol oxygenase
ECD_00631	107.753	1050	114.407	1078	116.227	1047	104.487	1172	1086.75	asparagine synthetase B
ECD_00632	196.024	646	187.52	699	185.985	720	180.466	758	705.75	UMP phosphatase
ECD_00633	106.919	1058	102.661	1147	103.834	1140	105.391	1165	1127.5	N-acetylglucosamine-inducible nag divergent operon transcriptional repressor
ECD_00634	78.4055	1322	75.9988	1420	76.1915	1437	80.9326	1393	1393	N-acetylglucosamine-6-phosphate deacetylase
ECD_00635	98.5818	1127	102.092	1155	114.186	1061	101.318	1209	1138	glucosamine-6-phosphate deaminase
ECD_00636	103.994	1082	118.8	1043	108.822	1100	161.718	826	1012.75	N-acetyl glucosamine specific PTS enzyme IIC, IIB, and IIA components
ECD_00637	199.082	641	246.483	549	201.504	659	262.232	537	596.5	glutamyl-tRNA synthetase
ECD_00638	11.49	2762	14.0809	2704	24.3172	2359	24.1448	2333	2539.5	chitoporin, uptake of chitosugars
ECD_00639	34.8722	2028	40.2414	1977	45.7234	1895	30.9734	2175	2018.75	chitosugar-induced verified lipoprotein
ECD_00640	1839.54	65	1978.2	64	2183.77	52	1664.26	89	67.5	ferric iron uptake regulon transcriptional repressor; autorepressor
ECD_00641	393.67	332	488.596	279	527.122	266	434.406	339	304	flavodoxin 1
ECD_00642	67.6496	1460	134.991	946	115.085	1057	123.051	1037	1125	LexA-regulated protein, CopB family
ECD_00643	82.5337	1272	84.4298	1329	81.8899	1358	72.4283	1487	1361.5	acyl-CoA esterase
ECD_00644	381.375	341	512.728	266	508.105	276	537.168	258	285.25	negative modulator of initiation of replication
ECD_00645	321.201	399	398.291	344	348.533	396	445.111	331	367.5	phosphoglucomutase
ECD_00646	10.5871	2812	14.7298	2674	11.345	2871	14.305	2677	2758.5	lipoprotein
ECD_00647	2.37903	3596	4.26016	3424	2.31625	3693	4.80629	3360	3518.25	hypothetical protein
ECD_00648	5.65987	3205	5.74601	3270	6.74241	3200	6.30107	3205	3220	putrescine/proton symporter: putrescine/ornithine antiporter
ECD_00649	4.2579	3362	3.99804	3458	5.26495	3326	4.22686	3420	3391.5	ornithine decarboxylase isozyme, inducible
ECD_00650	0.144227	4055	0.266566	4039	0	4074	0	4081	4062.25	conserved hypothetical protein
ECD_00651	8.01259	3005	9.59963	2947	6.63963	3209	9.42851	2944	3026.25	response regulator in two-component regulatory system with KdpD
ECD_00652	12.0058	2735	11.3104	2847	10.1902	2946	13.1429	2741	2817.25	fused sensory histidine kinase in two-component regulatory system with KdpE: signal sensing protein
ECD_00653	5.15453	3256	5.66192	3278	4.46513	3415	3.28368	3558	3376.75	potassium translocating ATPase, subunit C
ECD_00654	3.57147	3436	2.48448	3653	2.50605	3671	3.34232	3546	3576.5	potassium translocating ATPase, subunit B
ECD_00655	1.31866	3805	1.1224	3895	1.41873	3859	1.19451	3877	3859	potassium translocating ATPase, subunit A
ECD_00656	0	4102	0	4102	0	4102	0	4102	4102	potassium ion accessory transporter subunit
ECD_00657	70.5595	1422	33.4341	2107	37.7911	2032	15.6778	2618	2044.75	DUF2517 family protein
ECD_00658	2.20986	3626	2.4317	3667	2.76071	3633	2.62384	3646	3643	Rhs protein with putative toxin domain; putative neighboring cell growth inhibitor
ECD_00659	0.873665	3910	2.43787	3665	2.29774	3698	2.69341	3634	3726.75	putative membrane protein
ECD_00660	0.929488	3894	1.54348	3825	2.07493	3742	2.63743	3644	3776.25	conserved protein, rhs-like protein
ECD_00661	2.7856	3538	4.96519	3347	4.12844	3456	4.45925	3388	3432.25	putative secreted protein
ECD_00662	1.05104	3864	3.19434	3554	2.31562	3694	2.14545	3715	3706.75	conserved hypothetical protein
ECD_00663	0.519867	3972	1.18056	3883	0.698068	3968	2.67154	3639	3865.5	hypothetical protein
ECD_00664	0	4068	1.40706	3847	1.83782	3782	1.04501	3911	3902	hypothetical protein
ECD_00666	1.6568	3741	0.794454	3951	1.39673	3861	1.25983	3869	3855.5	H repeat-associated putative transposase
ECD_00667	38.3747	1954	29.0344	2214	36.8177	2055	20.6784	2420	2160.75	DUF1722 family protein
ECD_00668	45.9375	1801	34.6616	2067	44.6001	1909	33.1101	2122	1974.75	deoxyribodipyrimidine photolyase, FAD-binding
ECD_00669	12.0797	2727	13.453	2736	12.1718	2817	11.7038	2799	2769.75	dipeptide and tripeptide permease D
ECD_00670	65.5269	1485	71.5342	1473	71.9011	1487	81.2734	1389	1458.5	NIF3 family metal-binding protein
ECD_00671	60.6012	1566	56.5545	1691	64.1174	1589	63.7592	1607	1613.25	putative allophanate hydrolase, subunit 1
ECD_00672	127.821	903	115.601	1070	103.796	1141	125.692	1017	1032.75	putative allophanate hydrolase, subunit 2
ECD_00673	130.886	887	128.359	984	130.204	954	153.451	872	924.25	UPF0271 family protein
ECD_00674	47.3185	1776	52.9315	1760	45.9437	1890	50.8752	1809	1808.75	endonuclease VIII and 5-formyluracil/5-hydroxymethyluracil DNA glycosylase
ECD_00675	16.0384	2559	24.1737	2335	20.8846	2477	22.0005	2381	2438	regulator of aidB expression; inner membrane protein
ECD_00676	4.3442	3348	7.12292	3135	4.92963	3370	5.15761	3323	3294	putative fimbrial protein
ECD_00677	1.83806	3708	3.08102	3570	2.39066	3687	2.31496	3692	3664.25	putative periplasmic pilin chaperone
ECD_00678	2.98961	3515	3.5322	3518	3.9415	3479	3.78003	3481	3498.25	putative outer membrane protein
ECD_00679	2.36615	3601	2.46536	3657	4.00102	3469	4.55748	3380	3526.75	putative fimbrial-like adhesin protein
ECD_00680	863.539	146	618.753	225	901.016	149	1042.7	136	164	citrate synthase
ECD_00681	305.788	423	396.725	349	621.201	226	1799.09	80	269.5	succinate dehydrogenase, membrane subunit, binds cytochrome b556
ECD_00682	49.686	1737	47.364	1850	77.2306	1421	179.182	762	1442.5	succinate dehydrogenase, membrane subunit, binds cytochrome b556
ECD_00683	226.605	567	239.439	562	360.317	384	710.667	194	426.75	succinate dehydrogenase, flavoprotein subunit
ECD_00684	248.012	521	239.72	561	324.32	421	586.572	233	434	succinate dehydrogenase, FeS subunit
ECD_00685	795.37	162	577.25	239	641.231	219	829.916	160	195	2-oxoglutarate decarboxylase, thiamine triphosphate-binding
ECD_00686	1367.39	94	1177.22	107	905.836	148	982.703	142	122.75	dihydrolipoyltranssuccinase
ECD_00687	1104.19	118	856.478	158	657.14	214	498.602	282	193	succinyl-CoA synthetase, beta subunit
ECD_00688	1715.14	69	1289.63	99	1085.06	123	781.027	175	116.5	succinyl-CoA synthetase, NAD(P)-binding, alpha subunit
ECD_00689	23.7168	2299	21.1214	2435	22.0447	2433	19.9752	2442	2402.25	transcriptional repressor for the mannosyl-D-glycerate catabolic operon
ECD_00690	1.74964	3723	4.31744	3417	2.1917	3724	2.89023	3610	3618.5	fused 2-O-a-mannosyl-D-glycerate specific PTS enzymes: IIA component/IIB component/IIC component
ECD_00691	10.1972	2844	11.99	2812	11.4264	2864	9.36891	2953	2868.25	alpha-mannosidase
ECD_00692	1179.91	110	1681.12	79	1201.34	100	1856.37	78	91.75	cytochrome d terminal oxidase, subunit I
ECD_00693	1167.16	111	1779.06	70	1191.92	104	1980.39	68	88.25	cytochrome d terminal oxidase, subunit II
ECD_00694	10.1596	2850	11.494	2837	5.22954	3332	3.76212	3484	3125.75	cytochrome d (bd-I) ubiquinol oxidase subunit X
ECD_00695	221.992	581	239.74	560	150.73	841	230.776	602	646	putative inner membrane protein in cydABX-ybgE operon
ECD_00696	52.1188	1703	84.6415	1327	54.7278	1741	75.4697	1455	1556.5	acyl-CoA thioester hydrolase
ECD_00697	106.723	1059	170.551	771	133.386	924	180.665	757	877.75	membrane spanning protein in TolA-TolQ-TolR complex
ECD_00698	136.941	859	211.051	626	163.677	785	212.699	644	728.5	membrane spanning protein in TolA-TolQ-TolR complex
ECD_00699	79.0184	1315	127.25	992	107.274	1112	102.445	1195	1153.5	membrane anchored protein in TolA-TolQ-TolR complex
ECD_00700	344.259	378	358.188	382	370.182	370	336.597	434	391	periplasmic protein
ECD_00701	1935.63	59	1484.88	88	1740.32	72	1520.16	98	79.25	peptidoglycan-associated outer membrane lipoprotein
ECD_00702	509.704	257	427.926	325	454.423	303	420.143	352	309.25	periplasmic TolA-binding protein
ECD_00703	36.8229	1992	71.4261	1474	55.8787	1715	44.2694	1912	1773.25	quinolinate synthase, subunit A
ECD_00704	24.2974	2283	26.653	2281	26.2367	2307	21.572	2390	2315.25	nicotinamide riboside transporter
ECD_00705	32.8477	2071	27.3891	2262	37.3638	2042	26.7315	2271	2161.5	zinc efflux system
ECD_00706	22.1359	2343	19.6826	2480	22.0096	2436	9.80079	2915	2543.5	putative periplasmic protein
ECD_00707	603.232	225	468.467	296	633.665	224	517.444	268	253.25	3-deoxy-D-arabino-heptulosonate-7-phosphate synthase, phenylalanine repressible
ECD_00708	732.296	176	746.475	186	848.031	158	731.121	188	177	phosphoglyceromutase 1
ECD_00725	16.2853	2554	15.0028	2660	19.3102	2530	17.784	2534	2569.5	acyl-CoA thioesterase, lipoprotein
ECD_00740	91.0625	1189	78.3527	1390	79.1938	1396	77.2284	1435	1352.5	kinase inhibitor homolog, UPF0098 family
ECD_00741	9.82529	2879	8.82484	2993	9.1165	3017	9.35512	2956	2961.25	7,8-diaminopelargonic acid synthase, PLP-dependent
ECD_00742	8.35197	2976	8.06145	3049	9.58634	2986	8.16838	3049	3015	biotin synthase
ECD_00743	3.74233	3419	4.08272	3446	3.18694	3580	4.97793	3348	3448.25	8-amino-7-oxononanoate synthase
ECD_00744	4.15929	3373	5.48689	3300	4.17702	3453	3.43605	3532	3414.5	malonyl-ACP O-methyltransferase, SAM-dependent
ECD_00745	9.439	2904	8.38449	3026	8.84777	3033	7.6536	3096	3014.75	dethiobiotin synthetase
ECD_00746	123.132	936	107.324	1122	123.36	999	101.645	1203	1065	exision nuclease of nucleotide excision repair, DNA damage recognition component
ECD_00747	71.1103	1414	75.6135	1424	76.7242	1428	67.6633	1550	1454	putative CofD superfamily transferase
ECD_00748	68.6346	1443	84.6108	1328	68.9052	1523	69.0758	1531	1456.25	molybdopterin biosynthesis protein A
ECD_00749	34.6626	2033	30.6811	2173	30.8413	2188	22.5296	2366	2190	inactive molybdopterin adenylyltransferase
ECD_00750	38.2234	1956	34.942	2061	32.809	2130	27.973	2240	2096.75	molybdopterin biosynthesis, protein C
ECD_00751	11.1497	2774	6.52382	3200	7.30675	3150	2.01246	3742	3216.5	molybdopterin synthase, small subunit
ECD_00752	38.5887	1948	41.6338	1955	44.3973	1915	39.5324	1989	1951.75	molybdopterin synthase, large subunit
ECD_00753	269.927	480	203.656	651	262.177	522	191.428	723	594	putative acetate transporter; BAX Inhibitor-1 family inner membrane protein
ECD_00754	6.85664	3109	6.86103	3161	7.97861	3090	6.39725	3188	3137	BAX Inhibitor-1 family inner membrane protein
ECD_00755	7.54081	3050	6.35331	3214	8.52423	3058	4.30685	3408	3182.5	UPF0104 family inner membrane protein
ECD_00756	12.7418	2695	8.8794	2988	8.77493	3041	6.84665	3159	2970.75	cardiolipin synthase 2
ECD_00757	17.7438	2496	11.5542	2833	12.3371	2806	8.24659	3037	2793	endo/exonuclease/phosphatase family protein
ECD_00758	43.3018	1854	33.0115	2123	51.5463	1796	54.0996	1751	1881	inner membrane protein
ECD_00759	30.9295	2127	42.0799	1949	49.2398	1841	52.6676	1770	1921.75	putative ABC transporter permease
ECD_00760	32.5281	2080	31.5437	2154	37.372	2041	43.1845	1926	2050.25	putative ABC transporter permease
ECD_00761	61.8818	1548	69.6459	1502	69.3266	1519	78.1467	1425	1498.5	putative ABC transporter ATPase
ECD_00762	48.9629	1748	59.3993	1655	62.115	1611	61.5923	1641	1663.75	putative membrane fusion protein (MFP) component of efflux pump, membrane anchor
ECD_00763	53.7715	1670	41.3167	1961	57.1174	1696	36.3884	2049	1844	DUF1956 domain-containing tetR family putative transcriptional regulator
ECD_00764	114.56	1002	202.151	658	130.735	951	146.89	897	877	ATP-dependent RNA helicase
ECD_00765	21.6506	2360	29.0413	2213	22.0957	2431	27.9889	2239	2310.75	DUF1768 family protein
ECD_00766	56.6982	1637	54.6573	1725	58.43	1673	72.87	1480	1628.75	ATP-dependent DNA helicase
ECD_00767	139.437	840	164.123	796	175.126	750	175.066	776	790.5	putative family 3 glycosyltransferase
ECD_00768	77.6562	1334	73.7277	1448	79.5962	1389	70.4701	1513	1421	putative dehydrogenase
ECD_00769	265.979	489	253.614	532	409.537	341	206.903	664	506.5	DUF1471 family putative periplasmic protein
ECD_00770	20.9257	2382	28.0054	2241	28.6438	2243	24.8612	2316	2295.5	DksA-type zinc finger protein
ECD_00771	12.6827	2702	11.0235	2862	9.20948	3006	8.19987	3046	2904	Fe(II)-dependent oxygenase superfamily protein
ECD_00772	7.97981	3008	6.84996	3163	7.91027	3097	6.82216	3163	3107.75	catecholate siderophore receptor
ECD_00773	15.9356	2564	19.2748	2501	15.4042	2664	15.7475	2615	2586	colanic acid mucoidy stimulation protein
ECD_00774	15.2084	2598	28.6708	2223	17.9431	2586	31.1636	2174	2395.25	23S rRNA m(6)A1618 methyltransferase, SAM-dependent
ECD_00775	7.24524	3077	7.24829	3126	7.12828	3170	7.93198	3076	3112.25	mechanosensitive channel protein, intermediate conductance
ECD_00776	132.471	879	181.655	723	233.346	578	459.687	318	624.5	glutamine transporter subunit
ECD_00777	91.8556	1183	114.9	1075	148.479	847	339.354	430	883.75	glutamine transporter subunit
ECD_00778	229.601	563	259.956	517	351.76	394	581.652	235	427.25	glutamine transporter subunit
ECD_00779	526.946	249	553.48	249	576.467	244	345.903	421	290.75	Fe-binding and storage protein; stress-inducible DNA-binding protein
ECD_00780	14.4535	2627	25.5364	2304	13.8152	2744	18.7202	2502	2544.25	threonine and homoserine efflux system
ECD_00781	2955.52	29	2738.33	36	2695.15	33	2212.5	58	39	outer membrane protein X
ECD_00782	33.9563	2049	32.5031	2133	33.5447	2115	50.1287	1823	2030	OPG biosynthetic transmembrane phosphoethanolamine transferase
ECD_00783	1129.26	115	571.97	244	834.453	161	1183.84	124	161	hypothetical protein
ECD_00784	12.9088	2689	13.9318	2708	12.5497	2795	13.5693	2717	2727.25	Mn(2+)-responsive manganese regulon transcriptional regulator
ECD_00785	22.2157	2338	30.8054	2171	21.1603	2469	32.8008	2129	2276.75	putative transporter
ECD_00786	114.815	999	154.151	837	124.853	988	124.084	1027	962.75	L,D-transpeptidase linking Lpp to murein
ECD_00787	120.803	955	143.07	897	124.418	990	177.788	769	902.75	ABC-F family putative regulatory ATPase
ECD_00788	21.6882	2356	23.5838	2367	25.0558	2340	16.6186	2579	2410.5	DUF1479 family protein
ECD_00789	59.3152	1595	56.9869	1684	53.7293	1761	37.7304	2025	1766.25	sugar phosphatase; fructose-1-P/ribose-5-P/glucose-6-P phosphatase
ECD_00790	5.60792	3212	5.25895	3322	6.95449	3183	5.79355	3243	3240	putative pyruvate formate lyase
ECD_00791	0.949473	3889	0.74333	3957	1.68433	3811	1.12799	3891	3887	putative pyruvate formate lyase activating enzyme
ECD_00792	10.8169	2794	8.89822	2985	10.5089	2925	9.41226	2948	2913	fructose-6-phosphate aldolase 1
ECD_00793	48.2345	1760	63.5258	1587	50.899	1806	53.592	1759	1728	molybdopterin synthase sulfurylase
ECD_00794	81.395	1285	111.356	1095	94.317	1229	112.11	1122	1182.75	molybdopterin molybdenumtransferase; molybdopterin biosynthesis protein
ECD_00795	43.6569	1844	47.1722	1854	39.5033	1992	46.625	1875	1891.25	Isoaspartyl peptidase
ECD_00796	72.9963	1394	53.2381	1754	55.2071	1729	55.7434	1725	1650.5	glutathione ABC transporter ATPase
ECD_00797	42.9979	1862	33.5835	2100	30.5203	2193	27.8601	2243	2099.5	glutathione ABC transporter periplasmic binding protein
ECD_00798	37.201	1981	30.344	2179	26.7743	2286	24.7924	2319	2191.25	glutathione ABC transporter permease
ECD_00799	34.8738	2027	24.5214	2324	18.7157	2556	21.243	2405	2328	glutathione ABC transporter permease
ECD_00800	1.81034	3714	1.63455	3808	1.65411	3817	1.1773	3880	3804.75	putative membrane-anchored cyclic-di-GMP phosphodiesterase
ECD_00801	5.28144	3245	6.85776	3162	7.81258	3101	5.7501	3248	3189	putative membrane-anchored diguanylate cyclase
ECD_00802	55.2959	1654	77.9737	1395	58.66	1668	83.7909	1360	1519.25	ribosomal protein S12 methylthiotransferase
ECD_00803	8.41025	2969	6.79518	3170	4.85016	3380	6.49395	3186	3176.25	repressor of biofilm formation by indole transport regulation
ECD_00804	5.34858	3237	8.00004	3054	6.82548	3192	5.61802	3267	3187.5	soluble aldose sugar dehydrogenase
ECD_00805	123.555	931	144.184	889	123.703	996	107.967	1146	990.5	glutathione S-transferase
ECD_00806	38.6525	1944	46.6344	1865	52.5449	1778	39.8069	1985	1893	D-alanyl-D-alanine carboxypeptidase; penicillin-binding protein 6a
ECD_00807	73.9272	1378	79.7178	1377	82.9138	1347	86.9809	1329	1357.75	deoxyribose-5-phosphate-inducible deoxyribose operon transcriptional repressor; repressor of nupG and tsx
ECD_00808	95.5598	1150	125.532	1001	93.33	1240	81.5802	1382	1193.25	undecaprenyl pyrophosphate phosphatase
ECD_00809	8.64342	2953	14.0758	2705	9.66561	2977	12.8891	2747	2845.5	multidrug efflux system protein
ECD_00810	17.9558	2487	23.4019	2369	15.8799	2645	16.8023	2567	2517	uncharacterized protein
ECD_00811	40.9611	1899	41.0353	1967	48.8821	1851	50.6423	1812	1882.25	5-amino-6-(5-phospho-D-ribitylamino)uracil phosphatase; pyrimidine phosphatase; riboflavin synthesis
ECD_00812	14.7626	2613	13.7304	2720	12.8356	2785	19.7233	2456	2643.5	putative drug efflux MFS transporter, inner membrane protein
ECD_00813	10.3459	2835	15.0547	2658	21.3163	2462	19.4664	2468	2605.75	transcriptional regulator of csgD and ybiJI; autoregulator
ECD_00814	19.4478	2431	28.5171	2226	36.2701	2065	28.9154	2215	2234.25	conserved hypothetical protein
ECD_00815	16.1217	2558	19.3255	2496	18.8109	2553	16.6283	2578	2546.25	integrase for prophage
ECD_00816	58.4653	1604	86.662	1296	84.1834	1337	61.9042	1633	1467.5	conserved hypothetical protein
ECD_00817	65.2482	1492	86.5228	1298	89.685	1279	71.3234	1502	1392.75	Repressor protein
ECD_00818	4.35396	3343	2.10207	3727	6.22009	3243	1.95793	3756	3517.25	conserved hypothetical protein
ECD_00819	2.18708	3634	2.62292	3625	2.77459	3630	2.17164	3711	3650	conserved hypothetical protein
ECD_00826	0.964395	3885	0.27223	4036	0.186905	4045	0	4069	4008.75	conserved hypothetical protein
ECD_00827	10.6088	2811	9.4578	2950	14.2696	2720	6.23713	3210	2922.75	Prophage protein
ECD_00828	324.64	396	357.898	383	472.865	294	360.431	407	370	conserved hypothetical protein
ECD_00829	17.3707	2515	23.8575	2352	19.3541	2528	11.2009	2832	2556.75	conserved hypothetical protein
ECD_00830	147.316	808	163.009	804	197.098	676	130.337	995	820.75	hypothetical protein
ECD_00831	175.286	713	258.788	521	238.281	571	190.646	726	632.75	retron EC86 RNA-directed DNA polymerase-like protein
ECD_00832	12.217	2720	10.7889	2872	9.92563	2962	8.91025	2990	2886	probable capsid portal protein
ECD_00833	0.684367	3946	1.31824	3865	0.829696	3949	0.944713	3924	3921	Terminase, ATPase subunit
ECD_00834	0.768327	3929	0.651211	3975	0.504726	3998	0.691814	3962	3966	putative capsid scaffolding protein
ECD_00835	0	4103	0	4103	0	4103	0	4103	4103	conserved hypothetical protein
ECD_00836	0.617769	3954	0	4072	0	4083	0.105681	4052	4040.25	putative Regulatory protein
ECD_00837	0	4104	0	4104	0	4104	0	4104	4104	Fels-2 prophage protein
ECD_00838	0.347551	4017	0.721258	3964	0.8476	3948	0.736378	3956	3971.25	putative phage tail protein
ECD_00839	9.47528	2901	3.79643	3483	7.44291	3136	5.38202	3295	3203.75	putative phage tail protein
ECD_00840	13.2665	2669	17.3098	2570	22.6827	2411	14.536	2669	2579.75	hypothetical protein
ECD_00841	0.255435	4036	0.412814	4012	0.361318	4023	0.948017	3923	3998.5	hypothetical protein
ECD_00842	0.105168	4059	0.349748	4023	0.369712	4021	0	4065	4042	phage baseplate assembly protein
ECD_00843	0.882703	3904	0.905957	3931	1.69445	3808	0.923737	3929	3893	phage baseplate assembly protein
ECD_00844	0.974207	3882	1.83985	3770	1.09298	3909	2.01023	3743	3826	putative phage tail protein
ECD_00845	8.28645	2980	9.24543	2970	8.79894	3036	8.07575	3059	3011.25	hypothetical protein
ECD_00846	9.21313	2920	6.74666	3173	7.59705	3120	6.61861	3173	3096.5	conserved hypothetical protein
ECD_00847	6.094	3169	8.34331	3029	6.19001	3244	5.54397	3275	3179.25	e14 prophage; putative tail fiber assembly protein
ECD_00848	2.23046	3623	4.29455	3420	2.82092	3626	3.59645	3506	3543.75	bacteriophage tail fiber protein
ECD_00849	1.0648	3860	0.725967	3962	0.640097	3977	0.826326	3939	3934.5	putative DNA-invertase
ECD_00850	7.22323	3078	7.9872	3055	6.6784	3205	11.7811	2796	3033.5	putative regulator of late gene expression
ECD_00851	9.88623	2875	15.0901	2657	12.7843	2786	14.8931	2653	2742.75	prophage P2 OGR-like protein
ECD_00852	53.5296	1677	59.9118	1644	51.75	1789	54.072	1752	1715.5	putative transporter
ECD_00853	26.4868	2229	33.7487	2094	30.5632	2192	22.7939	2362	2219.25	inner membrane protein
ECD_00854	4.98214	3280	5.00887	3341	5.01244	3361	3.12705	3583	3391.25	glutaredoxin 1, redox coenzyme for ribonucleotide reductase (RNR1a)
ECD_00855	276.376	468	211.654	622	311.468	438	313.211	457	496.25	DUF1418 family protein
ECD_00856	385.563	339	395.668	350	501.503	280	581.43	236	301.25	nitroreductase A, NADPH-dependent, FMN-dependent
ECD_00857	116.488	985	156.328	826	162.767	787	207.909	657	813.75	ribosomal protein S6 modification protein
ECD_00858	211.101	605	301.594	461	276.281	496	294.201	474	509	negative regulator of motility; multicopy suppressor of coaA(Ts)
ECD_00859	13.3407	2664	20.5105	2450	17.7694	2588	18.2858	2517	2554.75	putrescine ABC transporter periplasmic binding protein
ECD_00860	4.72331	3306	7.02643	3140	5.45921	3299	6.08191	3222	3241.75	putrescine ABC transporter ATPase
ECD_00861	2.34473	3605	4.38976	3411	3.91185	3483	4.68359	3367	3466.5	putrescine ABC transporter permease
ECD_00862	4.60228	3311	5.61379	3283	4.38177	3423	4.66173	3371	3347	putrescine ABC transporter permease
ECD_00863	11.6406	2754	17.0045	2577	14.4544	2709	10.6675	2863	2725.75	DUF2593 family inner membrane protein
ECD_00864	25.5979	2247	47.8985	1840	31.2923	2176	52.3703	1776	2009.75	23S rRNA m(5)U747 methyltransferase, SAM-dependent
ECD_00865	306.515	419	280.248	484	280.834	486	235.944	594	495.75	arginine ABC transporter periplasmic binding protein
ECD_00866	130.861	888	110.29	1106	111.376	1084	122.052	1042	1030	arginine ABC transporter permease
ECD_00867	81.3954	1284	73.8526	1446	59.7597	1648	72.5417	1485	1465.75	arginine ABC transporter permease
ECD_00868	362.063	359	500.03	273	440.485	317	372.682	396	336.25	arginine transporter subunit
ECD_00869	302.599	428	353.288	390	326.477	418	358.026	410	411.5	arginine ABC transporter ATPase
ECD_00870	113.412	1014	95.1012	1214	117.36	1038	66.2234	1568	1208.5	lipoprotein
ECD_00871	42.167	1876	54.787	1719	66.7234	1546	41.8536	1951	1773	UPF0145 family protein
ECD_00872	67.1987	1467	61.6502	1614	70.8056	1501	61.676	1639	1555.25	1,6-anhydro-N-acetylmuramyl-L-alanine amidase, Zn-dependent; OM lipoprotein
ECD_00873	65.4589	1490	84.9189	1321	62.2243	1609	87.2805	1327	1436.75	putative NAD(P)H-dependent oxidoreductase
ECD_00874	41.3595	1892	53.9577	1737	50.5359	1813	58.6449	1678	1780	putative NAD-dependent oxidoreductase
ECD_00875	104.512	1076	100.845	1161	100.492	1166	101.469	1206	1152.25	L-allo-threonine aldolase, PLP-dependent
ECD_00876	109.166	1038	109.411	1110	119.231	1024	107.325	1150	1080.5	pyruvate dehydrogenase, thiamine triphosphate-binding, FAD-binding
ECD_00877	2.86657	3530	2.14856	3719	1.65163	3819	2.72003	3628	3674	HCP oxidoreductase, NADH-dependent
ECD_00878	1.69345	3731	2.50631	3650	2.42615	3683	2.85363	3613	3669.25	hybrid-cluster [4Fe-2S-2O] subunit of anaerobic terminal reductases
ECD_00879	19.9283	2409	33.1327	2118	26.8795	2282	33.512	2115	2231	putative transporter
ECD_00880	18.0252	2483	17.3964	2566	18.3897	2571	15.8206	2613	2558.25	aquaporin Z
ECD_00881	43.1804	1858	42.3144	1940	41.4171	1958	39.2613	1994	1937.5	putative OLD family ATP-dependent endonuclease; DUF2813 family protein
ECD_00882	200.303	636	228.008	583	170.416	762	152.133	877	714.5	DUF535 family protein
ECD_00883	45.6994	1809	50.8102	1791	57.606	1684	62.3364	1625	1727.25	macrolide transporter membrane fusion protein (MFP) component
ECD_00884	35.0515	2024	33.1256	2119	37.2438	2047	40.278	1976	2041.5	macrolide ABC transporter peremase/ATPase
ECD_00885	175.516	712	255.869	527	280.349	488	272.686	516	560.75	inhibitor of DNA replication, cold shock protein homolog
ECD_00886	47.2971	1779	68.7891	1513	64.7938	1574	77.1558	1438	1576	regulatory protein for ClpA substrate specificity
ECD_00887	451.779	286	424.208	329	462.862	298	456.232	320	308.25	ATPase and specificity subunit of ClpA-ClpP ATP-dependent serine protease, chaperone activity
ECD_00888	1200.82	109	1061.65	124	885.235	153	791.29	171	139.25	translation initiation factor IF-1
ECD_00889	37.7809	1960	42.2101	1945	39.1553	2003	44.2908	1911	1954.75	leucyl/phenylalanyl-tRNA-protein transferase
ECD_00890	79.4143	1308	82.6957	1347	72.5007	1477	93.6935	1274	1351.5	glutathione/cysteine ABC transporter export permease/ATPase
ECD_00891	85.3535	1247	85.9227	1304	79.0562	1397	86.891	1332	1320	glutathione/cysteine ABC transporter export permease/ATPase
ECD_00892	330.762	388	292.233	468	309.947	441	320.786	447	436	thioredoxin reductase, FAD/NAD(P)-binding
ECD_00893	404.007	325	334.712	416	380.33	359	368.111	400	375	leucine-responsive global transcriptional regulator
ECD_00894	119.835	961	133.398	953	123.333	1000	151.767	880	948.5	DNA translocase at septal ring sorting daughter chromsomes
ECD_00895	180.644	694	314.115	438	280.124	489	250.32	565	546.5	lipoprotein chaperone
ECD_00896	83.8284	1261	94.1521	1221	77.8575	1410	106.506	1158	1262.5	recombination intermediate processing DNA-dependent ATPase
ECD_00897	874.204	145	701.603	195	820.999	163	775.905	179	170.5	seryl-tRNA synthetase
ECD_00898	8.97181	2929	11.6179	2830	9.55123	2989	9.41002	2949	2924.25	dimethyl sulfoxide reductase, anaerobic, subunit A
ECD_00899	4.95294	3286	6.33445	3216	5.0416	3359	6.19524	3215	3269	dimethyl sulfoxide reductase, anaerobic, subunit B
ECD_00900	5.33875	3238	7.24874	3125	5.71021	3277	6.12777	3219	3214.75	dimethyl sulfoxide reductase, anaerobic, subunit C
ECD_00901	20.6116	2390	21.9579	2407	22.1551	2425	7.88221	3081	2575.75	putative isochorismatase family hydrolase
ECD_00902	14.4272	2628	20.2098	2459	11.4307	2863	11.4316	2816	2691.5	putative MFS transporter, inner membrane protein
ECD_00903	2.57563	3569	5.51498	3296	5.75221	3272	8.04489	3062	3299.75	putative transporter
ECD_00904	10.5813	2813	7.33731	3114	9.16648	3013	10.3917	2884	2956	LysR family putative transcriptional regulator
ECD_00905	7.67984	3034	7.72199	3087	10.2657	2937	7.0038	3148	3051.5	putative NAD(P)H-dependent oxidoreductase
ECD_00906	238.177	550	242.977	553	230.053	584	164.679	813	625	pyruvate formate-lyase 1-activating enzyme; [formate-C-acetyltransferase 1]-activating enzyme; PFL activase
ECD_00907	883.869	144	1173.03	108	1101.04	119	1374.92	104	118.75	formate C-acetyltransferase 1, anaerobic; pyruvate formate-lyase 1
ECD_00908	110.496	1027	152.173	847	159.515	804	112.785	1116	948.5	formate channel
ECD_00909	57.6436	1618	80.4547	1369	70.1724	1510	89.9393	1303	1450	ribosomal protein S12 methylthiotransferase accessory factor
ECD_00910	7.52339	3053	7.85455	3067	8.57053	3055	5.27595	3307	3120.5	UPF0702 family putative inner membrane protein
ECD_00911	708.248	188	477.939	287	515.3	272	420.807	351	274.5	3-phosphoserine/phosphohydroxythreonine aminotransferase
ECD_00912	125.886	919	137.829	930	116.688	1044	118.441	1066	989.75	5-enolpyruvylshikimate-3-phosphate synthetase
ECD_00913	17.8585	2493	17.1287	2575	20.4774	2486	22.1808	2372	2481.5	putative peptidase-related chaperone
ECD_00914	174.74	717	271.182	501	214.642	621	288.5	486	581.25	cytidylate kinase
ECD_00915	4495.9	11	3670.79	19	3560.13	19	3769.73	17	16.5	30S ribosomal subunit protein S1
ECD_00916	392.541	335	307.975	452	279.908	490	248.957	568	461.25	integration host factor (IHF), DNA-binding protein, beta subunit
ECD_00917	10.3725	2832	13.7074	2723	12.9084	2782	11.5907	2806	2785.75	ComEC family inner membrane protein
ECD_00918	105.442	1070	122.326	1016	99.0856	1180	138.451	954	1055	lipid ABC transporter permease/ATPase
ECD_00919	44.7979	1823	49.5052	1809	43.7319	1927	62.5613	1622	1795.25	lipid A 4'kinase
ECD_00920	21.2648	2368	29.7339	2193	23.6287	2384	27.501	2255	2300	DUF1006 family protein with C-terminal wHTH domain
ECD_00921	12.3391	2715	7.22353	3130	5.84397	3266	7.36919	3118	3057.25	peroxide and acid resistance protein, UPF0434 family
ECD_00922	160.237	760	141.492	903	135.856	913	122.013	1043	904.75	3-deoxy-manno-octulosonate cytidylyltransferase
ECD_00923	21.9782	2347	32.3025	2136	30.9655	2186	26.5817	2274	2235.75	protein kinase-like domain protein
ECD_00924	11.9118	2743	15.9864	2613	11.7596	2841	14.7833	2657	2713.5	envelope biogenesis factor; DUF218 superfamily protein
ECD_00925	51.938	1704	73.7279	1447	60.0021	1642	77.3269	1432	1556.25	putative S-adenosyl-L-methionine-dependent methyltransferase
ECD_00926	74.2301	1373	97.8322	1187	81.7786	1361	117.119	1073	1248.5	chromosome condensin MukBEF, kleisin-like subunit, binds calcium
ECD_00927	121.759	947	161.905	810	135.911	912	189.095	733	850.5	chromosome condensin MukBEF, MukE localization factor
ECD_00928	122.005	945	138.722	923	126.465	976	145.232	915	939.75	chromosome condensin MukBEF, ATPase and DNA-binding subunit
ECD_00929	108.018	1049	119.481	1038	104.783	1135	120.008	1060	1070.5	murein L,D-transpeptidase
ECD_00930	346.222	376	356.533	389	365.663	375	470.616	308	362	M15A protease-related family periplasmic protein
ECD_00931	213.984	597	201.119	663	218.547	615	245.651	575	612.5	putative metal-binding enzyme
ECD_00932	1225.83	106	968.053	132	1030.62	130	918.464	150	129.5	aspartate aminotransferase, PLP-dependent
ECD_00933	31511.2	2	28630.7	2	34119.4	2	23450.4	2	2	outer membrane porin 1a (Ia;b;F)
ECD_00934	490.317	263	505.704	269	478.07	289	448.274	326	286.75	asparaginyl tRNA synthetase
ECD_00935	197.691	643	192.672	686	169.74	764	182.974	753	711.5	nicotinate phosphoribosyltransferase
ECD_00936	284.297	463	279.019	488	325.487	419	344.904	423	448.25	aminopeptidase N
ECD_00937	5.07442	3267	3.95247	3462	6.9117	3185	5.69935	3255	3292.25	aliphatic sulfonate ABC transporter ATPase
ECD_00938	1.36265	3795	0.912222	3930	1.27543	3879	1.37925	3855	3864.75	aliphatic sulfonate ABC transporter permease
ECD_00939	1.69742	3730	1.25947	3874	1.88421	3775	1.45105	3843	3805.5	alkanesulfonate monooxygenase, FMNH(2)-dependent
ECD_00940	1.41394	3785	1.51836	3828	1.13368	3902	1.04787	3908	3855.75	aliphatic sulfonate ABC transporter periplasmic binding protein
ECD_00941	2.16573	3639	1.93029	3755	3.82751	3492	1.60647	3809	3673.75	NAD(P)H-dependent FMN reductase
ECD_00942	11.0452	2782	14.0469	2706	19.1116	2538	29.3557	2206	2558	laminin-binding fimbrin subunit
ECD_00943	1.1539	3840	1.9169	3760	1.84208	3781	3.40536	3536	3729.25	putative periplasmic pilin chaperone
ECD_00944	3.29793	3470	4.45234	3400	4.87651	3376	5.7568	3246	3373	putative outer membrane fimbrial subunit export usher protein
ECD_00945	5.27668	3246	5.83359	3265	6.58284	3213	5.68779	3258	3245.5	putative fimbrial-like adhesin protein
ECD_00946	2.26862	3615	2.85421	3598	3.17781	3583	2.28995	3697	3623.25	putative fimbriae protein
ECD_00947	3.73181	3420	5.62389	3282	5.74162	3275	4.06262	3442	3354.75	putative fimbrial-like adhesin protein
ECD_00948	27.1608	2217	17.8635	2546	27.0382	2276	22.7342	2363	2350.5	putative periplasmic pilin chaperone
ECD_00949	57.0309	1627	65.0604	1567	52.1653	1785	61.0616	1645	1656	dihydro-orotate oxidase, FMN-linked
ECD_00950	127.266	908	149.431	859	136.86	907	129.072	1000	918.5	FtsZ stabilizer
ECD_00951	126.955	910	140.669	909	155.826	821	146.177	906	886.5	6-N-hydroxylaminopurine detoxification oxidoreductase
ECD_00952	60.3519	1570	96.477	1203	65.345	1565	105.632	1161	1374.75	23S rRNA m(2)G2445 and m(7)G2069 methyltransferases, SAM-dependent
ECD_00953	47.0983	1781	71.9105	1469	55.1278	1732	69.9863	1521	1625.75	replication regulatory ABC-F family DNA-binding ATPase
ECD_00954	33.4764	2055	29.8117	2192	26.7524	2287	31.6922	2160	2173.5	paraquat-inducible, SoxRS-regulated inner membrane protein
ECD_00955	60.1172	1575	49.4842	1810	47.5517	1873	49.8354	1831	1772.25	paraquat-inducible, SoxRS-regulated MCE domain protein
ECD_00956	86.4661	1236	80.3606	1371	77.238	1420	70.1594	1517	1386	DUF330 family putative lipoprotein
ECD_00957	145.603	812	133.408	952	102.777	1152	106.523	1157	1018.25	ribosome modulation factor
ECD_00958	459.324	283	477.268	288	521.27	270	449.408	324	291.25	beta-hydroxydecanoyl thioester dehydrase
ECD_00959	122.508	943	116.788	1062	114.072	1063	139.796	945	1003.25	putative peptidase
ECD_00960	39.7826	1923	36.7033	2031	46.224	1885	28.2051	2231	2017.5	Ter macrodomain organizer matS-binding protein
ECD_00961	4696.6	10	4377.57	11	4166.17	12	4015.85	13	11.5	outer membrane protein A (3a;II*;G;d)
ECD_00962	185.94	675	178.531	740	206.976	643	205.074	670	682	SOS cell division inhibitor
ECD_00963	32.378	2086	43.0527	1922	41.7283	1953	37.5169	2029	1997.5	CRP-S-dependent promoter expression factor
ECD_00964	37.2479	1979	43.7614	1908	39.4901	1994	37.7821	2023	1976	putative transporter, FUSC superfamily inner membrane protein
ECD_00965	15.2767	2593	23.191	2372	20.403	2492	18.0147	2527	2496	DUF307 family inner membrane protein
ECD_00966	40.1953	1912	40.0092	1980	45.2886	1902	42.2609	1940	1933.5	DNA helicase IV
ECD_00967	405.2	323	353.019	392	453.239	305	500.061	277	324.25	methylglyoxal synthase
ECD_00968	14.3935	2631	13.6742	2725	17.4441	2603	9.23267	2967	2731.5	UPF0319 family protein
ECD_00969	34.9559	2025	50.27	1795	48.2136	1864	44.1283	1918	1900.5	putative CoA-binding protein
ECD_00970	158.82	764	145.725	877	166.995	772	120.044	1059	868	heat shock protein involved in degradation of mutant DnaA; hemimethylated oriC DNA-binding protein
ECD_00971	39.4818	1931	65.7947	1557	43.9492	1923	68.6312	1538	1737.25	23S rRNA m(5)C1962 methyltransferase, SAM-dependent
ECD_00972	14.2316	2636	18.0265	2541	16.9542	2619	9.26152	2964	2690	weak acylphosphatase
ECD_00973	9.90149	2872	9.89303	2927	14.0229	2734	7.32442	3120	2913.25	mnm(5)-s(2)U34-tRNA 2-thiolation sulfurtransferase
ECD_00974	545.366	239	548.257	253	611.898	231	459.846	317	260	Modulator of FtsH protease, inner membrane protein
ECD_00975	3.00123	3512	8.54275	3016	5.30781	3317	19.7942	2452	3074.25	hydrogenase 1, small subunit
ECD_00976	2.97564	3517	6.20723	3228	4.28249	3438	16.0723	2603	3196.5	hydrogenase 1, large subunit
ECD_00977	0.922803	3899	4.16465	3431	2.31188	3696	9.0863	2975	3500.25	hydrogenase 1, b-type cytochrome subunit
ECD_00978	3.41262	3456	5.144	3334	3.31322	3563	10.984	2844	3299.25	hydrogenase 1 maturation protease
ECD_00979	1.64758	3744	2.77245	3604	1.76665	3796	3.50607	3525	3667.25	putative HyaA chaperone
ECD_00980	3.15643	3492	2.81176	3601	3.02335	3606	6.33469	3200	3474.75	hydrogenase-1 protein nickel incorporation factor
ECD_00981	5.72019	3198	6.50559	3202	4.79494	3382	9.46961	2940	3180.5	cytochrome bd-II oxidase, subunit I
ECD_00982	5.56716	3215	6.45695	3205	5.15484	3343	7.27855	3125	3222	cytochrome bd-II oxidase, subunit II
ECD_00983	12.2039	2721	12.9458	2760	12.5422	2796	15.1681	2638	2728.75	phosphoanhydride phosphorylase
ECD_00984	12.5053	2710	9.7846	2938	11.3401	2873	11.6373	2804	2831.25	tyrosine-protein kinase, role in O-antigen capsule formation
ECD_00985	3.20291	3483	3.47991	3525	3.80171	3497	1.51183	3826	3582.75	O-antigen capsule forming protein-tyrosine-phosphatase; Etk-P dephosphorylase
ECD_00986	2.54021	3577	3.19275	3556	3.58271	3528	3.30966	3554	3553.75	putative O-antigen capsule outer membrane auxillary protein export channel
ECD_00987	8.00683	3006	9.51539	2948	12.0623	2821	9.84284	2912	2921.75	putative O-antigen capsule production periplasmic protein
ECD_00988	1.4864	3776	2.60649	3629	1.8117	3786	1.87136	3766	3739.25	putative O-antigen capsule production periplasmic protein
ECD_00989	1.59475	3754	1.22754	3878	0.931415	3934	1.08881	3901	3866.75	O-antigen capsule production lipoprotein
ECD_00990	28.2594	2190	27.3114	2263	26.6816	2290	26.1509	2284	2256.75	O-antigen capsule production threonine-rich inner membrane protein
ECD_00991	58.0172	1610	91.6121	1250	129.711	956	81.1374	1390	1301.5	stress protein, member of the CspA-family
ECD_00992	13158.6	4	12220.5	3	14654.1	3	14990.1	3	3.25	cold shock protein homolog, cold-inducible
ECD_00993	425.793	308	218.763	607	274.048	502	208.797	655	518	cold shock gene
ECD_00994	56.8455	1632	37.7486	2014	19.8654	2510	15.9396	2608	2191	putative phosphatidylethanolamine synthesis regulator
ECD_00995	27.2687	2215	27.6462	2255	33.9123	2111	23.7237	2344	2231.25	putative 4Fe-4S membrane protein
ECD_00996	9.91866	2870	13.7185	2721	14.5883	2698	13.9871	2699	2747	hybrid sensory histidine kinase in two-component regulatory system with TorR
ECD_00997	4.37612	3340	9.40271	2958	7.37502	3143	13.4907	2720	3040.25	periplasmic sensory protein associated with the TorRS two-component regulatory system
ECD_00998	10.7774	2798	13.649	2728	11.9522	2829	11.5287	2811	2791.5	response regulator in two-component regulatory system with TorS
ECD_00999	1.62311	3749	1.70838	3793	2.00044	3748	1.96637	3753	3760.75	trimethylamine N-oxide (TMAO) reductase I, cytochrome c-type subunit
ECD_01000	1.95242	3681	2.69544	3614	1.97048	3757	2.72362	3627	3669.75	trimethylamine N-oxide (TMAO) reductase I, catalytic subunit
ECD_01001	14.1457	2637	15.1551	2651	18.1209	2578	15.1645	2639	2626.25	TorA-maturation chaperone
ECD_01002	24.555	2273	16.314	2602	18.1654	2577	15.0561	2644	2524	modulator of CbpA co-chaperone
ECD_01003	55.6366	1651	69.0197	1510	76.326	1436	63.5209	1611	1552	DnaK co-chaperone; curved DNA-binding protein
ECD_01004	1.06604	3859	1.18638	3882	1.40481	3860	1.03391	3913	3878.5	uncharacterized protein
ECD_01005	86.4059	1238	93.3145	1230	106.183	1125	155.557	861	1113.5	glucose-1-phosphatase/inositol phosphatase
ECD_01006	10.1775	2847	6.93469	3152	8.3057	3072	6.35045	3198	3067.25	uncharacterized protein
ECD_01007	43.4837	1851	38.5642	2003	42.0312	1949	20.4274	2422	2056.25	NAD(P)H:quinone oxidoreductase
ECD_01008	36.8752	1989	35.7789	2045	38.517	2018	20.0053	2440	2123	KGG family protein
ECD_01009	3.41626	3454	3.12866	3563	2.41021	3684	2.64897	3642	3585.75	pyrimidine permease
ECD_01010	1.17003	3836	1.32978	3862	0.896409	3940	1.85794	3770	3852	flavin:NADH reductase
ECD_01011	2.15824	3641	1.98676	3747	1.33697	3870	2.795	3619	3719.25	putative malonic semialdehyde reductase
ECD_01012	3.91841	3394	3.75634	3489	3.6093	3525	3.37126	3540	3487	putative reactive intermediate detoxifying aminoacrylate hydrolase
ECD_01013	1.3447	3799	2.12858	3721	1.51525	3836	2.03958	3735	3772.75	putative aminoacrylate deaminase, reactive intermediate detoxification; weak enamine/imine deaminase activity
ECD_01014	1.24555	3817	1.98839	3746	1.42411	3858	1.77889	3783	3801	ureidoacrylate amidohydrolase
ECD_01015	0.71247	3942	1.70748	3795	1.24811	3883	1.10963	3896	3879	pyrimidine oxygenase, FMN-dependent
ECD_01016	20.9204	2383	21.684	2417	26.5955	2291	25.1981	2310	2350.25	rut operon transcriptional repressor for
ECD_01017	138.382	849	86.0192	1303	100.085	1169	158.382	848	1042.25	fused DNA-binding transcriptional regulator/proline dehydrogenase/pyrroline-5-carboxylate dehydrogenase
ECD_01018	32.104	2090	33.161	2116	39.8043	1988	58.8273	1676	1967.5	proline:sodium symporter
ECD_01019	33.5844	2054	14.5964	2684	13.9069	2741	18.1045	2521	2500	putative membrane protein
ECD_01020	154.355	784	40.7976	1970	47.9954	1866	35.7515	2060	1670	inactive ferrous ion transporter EfeUOB
ECD_01021	99.5353	1123	24.0754	2340	28.7393	2239	23.4958	2351	2013.25	deferrrochelatase, periplasmic
ECD_01022	38.148	1957	18.6366	2518	24.5136	2354	20.3092	2428	2314.25	ATP-binding protein; putative PhoH family P-loop ATPase
ECD_01023	10.3333	2836	17.891	2545	22.0353	2434	19.1728	2482	2574.25	biofilm PGA synthase PgaCD, regulatory subunit; c-di-GMP-stimulated activity and dimerization
ECD_01024	4.88598	3292	13.7169	2722	14.0277	2733	15.0602	2643	2847.5	biofilm PGA synthase PgaCD, catalytic subunit; poly-beta-1,6-N-acetyl-D-glucosamine synthase
ECD_01025	6.03225	3177	25.8455	2300	21.2273	2465	22.1404	2373	2578.75	poly-beta-1,6-N-acetyl-D-glucosamine (PGA) N-deacetylase outer membrane export lipoprotein
ECD_01026	44.1708	1832	103.361	1144	105.115	1131	125.212	1020	1281.75	biofilm adhesin polysaccharide PGA secretin; OM porin; poly-beta-1,6-N-acetyl-D-glucosamine export protein
ECD_01027	16.8511	2532	27.1995	2265	27.915	2258	36.3457	2051	2276.5	diguanylate cyclase, membrane-anchored
ECD_01028	0	4105	0	4105	0	4105	0	4105	4105	putative transposase for IS3
ECD_01029	0.975998	3880	2.08114	3732	2.34776	3689	1.45543	3842	3785.75	putative transposase-related protein
ECD_01030	179.393	700	209.043	628	210.402	633	222.2	616	644.25	glyoxylate/hydroxypyruvate reductase A
ECD_01031	178.07	705	260.474	516	242.486	562	244.107	581	591	alkaline phosphatase
ECD_01032	138.505	848	157.569	821	148.798	846	154.056	868	845.75	redox enzyme maturation protein (REMP) chaperone for YcdX
ECD_01033	79.6495	1304	111.915	1091	111.417	1083	116.917	1076	1138.5	DUF1097 family inner membrane protein
ECD_01034	8.79844	2943	11.6371	2827	10.3367	2930	10.0822	2900	2900	curli production assembly/transport outer membrane lipoprotein
ECD_01035	0.270819	4033	1.33795	3860	0.93053	3935	0.702327	3961	3947.25	curli nucleation outer membrane protein
ECD_01036	0.465694	3989	1.12852	3894	0.69724	3969	0.531331	3987	3959.75	curlin secretion specificity factor
ECD_01037	1.11886	3846	1.83612	3771	1.29297	3876	1.87339	3765	3814.5	csgBAC operon transcriptional regulator
ECD_01038	2.59699	3567	4.48731	3393	3.61696	3523	2.22533	3704	3546.75	curlin nucleator protein, minor subunit in curli complex
ECD_01039	5.35371	3235	6.98978	3144	7.73322	3110	5.54211	3276	3191.25	curlin subunit, amyloid curli fibers, cryptic
ECD_01040	2.35256	3602	2.1192	3724	3.71414	3515	2.59548	3650	3622.75	curli assembly protein
ECD_01041	4.18093	3368	3.2497	3547	4.30796	3433	3.04028	3591	3484.75	uncharacterized protein
ECD_01042	47.8378	1765	51.67	1775	53.3408	1768	50.2028	1821	1782.25	O-acetyl-ADP-ribose deacetylase; RNase III inhibitor during cold shock; putative cardiolipin synthase C regulatory subunit
ECD_01043	38.636	1946	27.8927	2246	34.718	2093	32.9439	2127	2103	stationary phase cardiolipin synthase 3
ECD_01044	11.1171	2777	14.7601	2673	13.106	2776	19.5465	2465	2672.75	OPG biosynthetic transmembrane succinyltransferase
ECD_01045	77.5312	1335	116.81	1061	89.1442	1292	117.064	1074	1190.5	OPG biosynthetic periplasmic beta-1,6 branching glycosyltransferase
ECD_01046	105.479	1069	121.459	1020	103.407	1145	139.589	946	1045	OPG biosynthetic ACP-dependent transmembrane UDP-glucose beta-1,2 glycosyltransferase; nutrient-dependent cell size regulator, FtsZ assembly antagonist
ECD_01047	37.3231	1978	22.8172	2379	19.1934	2533	16.8816	2563	2363.25	outer membrane integrity lipoprotein
ECD_01048	31.7504	2096	36.5259	2034	34.0904	2108	33.5222	2114	2088	multicopy suppressor of secY and secA
ECD_01049	61.4445	1554	58.8518	1662	65.008	1568	76.6123	1444	1557	putative drug efflux system protein
ECD_01050	106.366	1063	139.795	915	99.4994	1176	206.122	667	955.25	lauryl-acyl carrier protein (ACP)-dependent acyltransferase
ECD_01051	43.5149	1850	45.2087	1884	40.4466	1975	44.5214	1907	1904	putative rhodanese-related sulfurtransferase
ECD_01052	77.0854	1340	63.5356	1586	72.3691	1480	46.5717	1877	1570.75	periplasmic high pH-inducible lipid-binding protein
ECD_01053	8.16076	2990	11.5241	2835	9.14979	3014	9.74864	2919	2939.5	putative cytochrome b561
ECD_01054	2.73633	3547	7.42474	3105	5.6843	3279	3.55652	3512	3360.75	uncharacterized protein
ECD_01055	125.631	920	107.97	1120	130.549	952	124.647	1022	1003.5	N-methyltryptophan oxidase, FAD-binding
ECD_01056	809.127	155	785.528	174	1156.29	110	638.47	218	164.25	biofilm regulator
ECD_01057	35.9561	2005	53.7396	1741	75.3421	1447	50.4669	1815	1752	DNA damage-inducible protein I
ECD_01058	86.7805	1228	95.2536	1212	96.7079	1202	99.7974	1223	1216.25	dihydro-orotase
ECD_01059	158.844	763	134.561	948	153.806	831	124.034	1028	892.5	lipoprotein, DUF1439 family
ECD_01060	154.974	782	127.522	989	131.524	945	96.9914	1243	989.75	glutaredoxin 2 (Grx2)
ECD_01061	30.1232	2141	32.8509	2126	30.0794	2202	25.5627	2298	2191.75	multidrug resistance efflux transporter conferring overexpression resistance to norfloxacin and enoxacin
ECD_01062	116.307	986	108.358	1115	117.76	1036	105.322	1168	1076.25	ribosomal-protein-S5-alanine N-acetyltransferase
ECD_01063	80.4418	1297	87.7212	1286	81.2957	1368	82.1087	1375	1331.5	UPF0502 family protein
ECD_01064	82.5049	1273	72.9169	1461	78.9383	1401	82.39	1372	1376.75	putative oxidoreductase
ECD_01065	34.0456	2043	42.054	1951	35.6648	2076	46.547	1879	1987.25	putative lipid II flippase
ECD_01066	10.2438	2839	12.4139	2788	15.2508	2670	9.46846	2941	2809.5	export chaperone for FlgK and FlgL
ECD_01067	40.1781	1914	36.9809	2025	45.8578	1891	20.8446	2417	2061.75	anti-sigma factor for FliA (sigma 28)
ECD_01068	64.9752	1495	85.1294	1316	100.696	1164	44.6978	1904	1469.75	assembly protein for flagellar basal-body periplasmic P ring
ECD_01069	27.7648	2202	25.2249	2310	31.2667	2179	16.7267	2575	2316.5	flagellar component of cell-proximal portion of basal-body rod
ECD_01070	62.2559	1544	59.7657	1647	68.3078	1528	39.2016	1996	1678.75	flagellar component of cell-proximal portion of basal-body rod
ECD_01071	130.337	890	158.201	817	171.749	758	111.743	1126	897.75	flagellar hook assembly protein
ECD_01072	193.974	651	242.022	555	225.501	590	154.842	863	664.75	flagellar hook protein
ECD_01073	92.7294	1176	124.726	1002	99.5844	1175	84.9627	1348	1175.25	flagellar component of cell-proximal portion of basal-body rod
ECD_01074	123.059	937	186.168	704	150.715	842	116.43	1083	891.5	flagellar component of cell-distal portion of basal-body rod
ECD_01075	43.1049	1860	60.491	1631	56.5245	1702	36.2154	2055	1812	flagellar protein of basal-body outer-membrane L ring
ECD_01076	45.8998	1803	60.8994	1623	52.9011	1774	38.3203	2012	1803	putative flagellar basal body protein
ECD_01077	36.5049	1995	55.5896	1709	49.4611	1833	33.1651	2120	1914.25	flagellar rod assembly protein and murein hydrolase; flagellum-specific muramidase
ECD_01078	28.422	2184	45.6172	1879	37.3561	2043	25.5398	2300	2101.5	flagellar hook-filament junction protein 1
ECD_01079	39.1716	1933	47.7584	1844	47.4515	1874	29.2888	2207	1964.5	flagellar hook-filament junction protein
ECD_01080	267.931	485	404.877	340	360.026	386	476.381	298	377.25	endoribonuclease; RNA-binding protein;RNA degradosome binding protein
ECD_01081	693.262	194	686.184	200	725.973	191	673.871	210	198.75	uncharacterized protein
ECD_01082	61.2752	1557	67.6958	1531	60.3998	1635	67.9516	1544	1566.75	23S rRNA pseudouridine(955,2504,2580) synthase
ECD_01083	41.9347	1881	42.3301	1938	37.2282	2048	34.1786	2096	1990.75	m(7)GTP pyrophosphatase
ECD_01084	2105.72	55	2484.18	45	1960.22	62	1970.74	69	57.75	DUF177 family protein
ECD_01085	2575.23	38	2135.43	58	2109.6	53	1766.55	82	57.75	50S ribosomal subunit protein L32
ECD_01086	134.175	869	168.056	780	127.572	968	188.784	734	837.75	putative phosphate acyltransferase
ECD_01087	261.903	498	293.422	467	267.618	512	318.17	450	481.75	3-oxoacyl-[acyl-carrier-protein] synthase III
ECD_01088	392.185	336	501.929	271	465.745	296	534.438	261	291	malonyl-CoA-[acyl-carrier-protein] transacylase
ECD_01089	1900.67	60	1729.62	74	1936.95	63	1910.1	72	67.25	3-oxoacyl-[acyl-carrier-protein] reductase
ECD_01090	3637.16	17	3517.99	21	3540.33	20	2900.98	34	23	acyl carrier protein (ACP)
ECD_01091	1847.96	62	1580.48	84	1617.17	78	1437.68	100	81	3-oxoacyl-[acyl-carrier-protein] synthase II
ECD_01092	43.7681	1840	62.6173	1598	43.8452	1926	51.1309	1804	1792	4-amino-4-deoxychorismate lyase component of para-aminobenzoate synthase multienzyme complex
ECD_01093	24.8637	2266	31.7393	2151	24.1628	2365	38.7611	2005	2196.75	septation protein, ampicillin sensitivity
ECD_01094	104.935	1074	116.466	1066	96.4088	1206	135.017	964	1077.5	thymidylate kinase
ECD_01095	86.162	1241	104.149	1135	88.8947	1293	114.819	1100	1192.25	DNA polymerase III, delta prime subunit
ECD_01096	93.8892	1167	119.098	1040	138.617	897	131.67	987	1022.75	putative DNase
ECD_01097	519.486	254	573.436	242	1314.83	93	2168.57	62	162.75	fused glucose-specific PTS enzymes: IIB component/IIC component
ECD_01098	16.3842	2551	14.6283	2682	24.2463	2362	21.2762	2402	2499.25	ferric-rhodotorulic acid outer membrane transporter
ECD_01099	139.184	841	117.276	1058	160.291	799	123.49	1032	932.5	purine nucleoside phosphoramidase, dadA activator protein
ECD_01100	86.0309	1243	96.6546	1202	87.5792	1312	68.2789	1541	1324.5	uncharacterized protein
ECD_01101	167.378	738	156.028	827	158.5	808	147.974	891	816	OM lipoprotein stimulator of MrcB transpeptidase
ECD_01102	95.4345	1151	96.6638	1201	83.3653	1344	85.8655	1341	1259.25	thiamine kinase
ECD_01103	102.221	1101	138.357	927	112.259	1075	116.941	1075	1044.5	beta N-acetyl-glucosaminidase
ECD_01104	223.297	578	303.027	459	311.496	437	269.868	521	498.75	putative UPF0227 family esterase
ECD_01105	531.983	247	700.253	196	724.866	193	417.348	357	248.25	respiratory NADH dehydrogenase 2/cupric reductase
ECD_01106	128.87	898	189.984	690	145.99	863	106.765	1154	901.25	uncharacterized protein
ECD_01107	33.9924	2046	42.7898	1928	38.6394	2014	33.9388	2102	2022.5	repressor for bhsA(ycfR)
ECD_01108	3.91087	3396	7.02157	3141	9.52058	2991	5.63584	3264	3198	biofilm, cell surface and signaling protein
ECD_01109	11.0713	2780	16.6036	2585	14.5083	2704	16.2733	2596	2666.25	L,D-transpeptidase linking Lpp to murein
ECD_01110	94.7006	1158	82.178	1350	81.4457	1365	79.7159	1406	1319.75	transcription-repair coupling factor
ECD_01111	3.51292	3445	2.53175	3642	4.60904	3398	3.25347	3562	3511.75	inner membrane protein
ECD_01112	91.5797	1185	83.1986	1341	71.3785	1493	96.4813	1250	1317.25	lipoprotein-releasing system transmembrane protein
ECD_01113	77.496	1337	53.8198	1739	56.1311	1710	66.9776	1556	1585.5	outer membrane-specific lipoprotein transporter subunit
ECD_01114	98.0783	1131	91.445	1252	90.9043	1266	100.831	1216	1216.25	lipoprotein-releasing system transmembrane protein
ECD_01116	49.8553	1736	50.9819	1786	57.5963	1685	44.3151	1910	1779.25	IS1 protein InsA
ECD_01117	1.02863	3868	2.59525	3630	1.30764	3874	1.82626	3777	3787.25	IS1 protein InsB
ECD_01118	6.8084	3116	13.7668	2717	9.97034	2958	7.30741	3124	2978.75	deacetylase of acs and cheY, chemotaxis regulator
ECD_01119	0.971133	3884	2.53357	3641	1.21616	3886	0.965863	3919	3832.5	inner membrane protein
ECD_01120	3.71185	3423	8.96874	2982	7.53893	3126	7.78796	3086	3154.25	DUF3592 family inner membrane protein
ECD_01121	54.4638	1663	52.9784	1759	55.8506	1716	41.9368	1949	1771.75	spermidine/putrescine ABC transporter periplasmic binding protein
ECD_01122	22.0215	2344	33.5733	2103	33.5751	2114	33.7402	2109	2167.5	spermidine/putrescine ABC transporter permease
ECD_01123	29.8057	2151	43.7062	1909	34.1165	2107	41.2209	1965	2033	spermidine/putrescine ABC transporter permease
ECD_01124	71.5143	1408	122.778	1012	92.2634	1253	128.164	1009	1170.5	spermidine/putrescine ABC transporter ATPase
ECD_01125	32.0113	2093	34.0047	2082	34.5905	2095	29.017	2211	2120.25	peptidase T
ECD_01126	106.15	1065	95.6419	1207	88.4028	1300	85.5083	1343	1228.75	50S ribosomal protein L16 arginine hydroxylase; 2-oxoglutarate oxygenase
ECD_01127	67.922	1453	71.2313	1480	67.2322	1541	64.7929	1589	1515.75	sensory histidine kinase in two-component regulatory system with PhoP
ECD_01128	137.043	857	136.157	942	135.428	915	114.027	1110	956	response regulator in two-component regulatory system with PhoQ
ECD_01129	126.696	911	143.419	892	126.673	972	145.34	914	922.25	adenylosuccinate lyase
ECD_01130	109.059	1040	198.599	675	123.768	995	230.671	604	828.5	putative lysogenization regulator
ECD_01131	108.767	1041	176.646	752	107.732	1109	183.992	749	912.75	tRNA(Gln,Lys,Glu) U34 2-thiouridylase
ECD_01132	22.9649	2316	21.9556	2408	19.5623	2520	32.0186	2153	2349.25	bifunctional thiamine pyrimidine pyrophosphate hydrolase and thiamine pyrophosphate hydrolase
ECD_01133	33.3682	2059	45.4743	1881	36.9088	2054	37.1103	2041	2008.75	23S rRNA pseudouridine(2457) synthase
ECD_01134	931.074	137	881.545	153	890.017	150	951.2	144	146	isocitrate dehydrogenase; e14 prophage attachment site; tellurite reductase
ECD_01135	3.16517	3491	4.98531	3345	4.02823	3465	6.3166	3202	3375.75	RpoS stabilzer during Mg starvation, anti-RssB factor
ECD_01136	6.47383	3143	7.57333	3098	6.99536	3180	6.22015	3212	3158.25	DUF1398 family protein
ECD_01137	87.1261	1225	78.7703	1389	87.6923	1311	78.0852	1426	1337.75	repressor of blue light-responsive genes
ECD_01138	85.3408	1249	74.3983	1442	93.6085	1233	155.245	862	1196.5	anti-repressor for YcgE, blue light-responsive; FAD-binding; inactive c-di-GMP phosphodiesterase-like EAL domain protein
ECD_01139	4.78186	3302	6.35346	3213	4.2786	3439	4.31131	3406	3340	RcsB connector protein for regulation of biofilm and acid-resistance
ECD_01140	0.429839	4001	1.81454	3774	1.2074	3888	0	4057	3930	RcsB connector protein for regulation of biofilm
ECD_01141	0.259698	4034	0	4078	0.499816	4000	0.417684	3997	4027.25	RcsB connector protein for regulation of biofilm and acid-resistance
ECD_01142	0.278471	4029	1.16653	3888	0.857359	3947	0.771686	3947	3952.75	Blue light, low temperature and stress induced protein
ECD_01143	2.2908	3610	1.93776	3752	2.28521	3704	1.51241	3825	3722.75	putative membrane-anchored cyclic-di-GMP phosphodiesterase
ECD_01144	2.28774	3611	3.53638	3517	6.43289	3222	1.56441	3817	3541.75	inner membrane division septum protein
ECD_01146	4.11472	3377	4.04265	3452	3.44961	3544	4.28521	3411	3446	uncharacterized protein
ECD_01147	1.88289	3698	1.95455	3751	1.33223	3872	1.86699	3767	3772	UPF0757 family protein
ECD_01148	1.16046	3838	1.49058	3833	3.46782	3540	2.16505	3712	3730.75	hypothetical protein
ECD_01149	93.4071	1169	97.6355	1188	125.956	980	101.512	1205	1135.5	cell division topological specificity factor
ECD_01150	391.412	337	397.045	347	441.054	316	418.82	354	338.5	inhibitor of FtsZ ring polymerization; chromosome-membrane tethering protein; membrane ATPase of the MinCDEE system
ECD_01151	230.63	561	252.238	536	288.705	476	344.823	424	499.25	inhibitor of FtsZ ring polymerization
ECD_01152	26.9342	2222	31.2588	2157	28.4445	2246	16.1614	2598	2305.75	uncharacterized protein
ECD_01153	171.1	728	141.828	902	163.948	783	116.499	1081	873.5	periplasmic inhibitor of g-type lysozyme
ECD_01154	166.784	741	215.236	615	202.568	654	179.009	765	693.75	UPF0745 family protein
ECD_01155	119.876	960	112.588	1090	118.996	1026	88.6284	1316	1098	putative isomerase/hydrolase
ECD_01156	43.67	1843	50.8486	1789	44.337	1917	47.051	1866	1853.75	UPF0153 family cysteine cluster protein
ECD_01158	10.6881	2804	12.9169	2763	15.8652	2647	11.6707	2801	2753.75	translesion error-prone DNA polymerase V subunit; RecA-activated auto-protease
ECD_01159	10.7966	2796	10.6263	2883	10.7133	2916	11.6662	2802	2849.25	translesion error-prone DNA polymerase V subunit; DNA polymerase activity
ECD_01160	102.474	1098	118.656	1044	113.184	1069	115.212	1096	1076.75	oxidoreductase that catalyzes reoxidation of DsbA protein disulfide isomerase I
ECD_01161	83.0925	1268	97.2107	1194	80.0992	1386	128.231	1008	1214	sodium:proton antiporter
ECD_01162	156.604	773	152.748	845	166.755	773	172.971	783	793.5	fatty acid metabolism regulon transcriptional regulator
ECD_01163	28.2719	2188	21.5984	2424	29.6514	2215	16.3326	2595	2355.5	SpoVR family stationary phase protein
ECD_01164	57.5028	1621	50.0734	1798	69.8344	1513	141.822	937	1467.25	D-amino acid dehydrogenase
ECD_01165	60.7146	1563	53.9324	1738	80.5763	1378	88.3239	1318	1499.25	alanine racemase, catabolic, PLP-binding
ECD_01166	126.212	914	86.461	1299	103.124	1149	107.991	1145	1126.75	putative cation/proton antiporter
ECD_01167	49.9635	1732	39.9181	1981	44.7262	1906	42.393	1938	1889.25	murein tetrapeptide carboxypeptidase; LD-carboxypeptidase A
ECD_01168	24.767	2270	25.0513	2313	23.8378	2377	26.3804	2279	2309.75	lytic murein endotransglycosylase E
ECD_01169	4.78644	3301	6.89336	3157	7.45501	3133	5.56209	3270	3215.25	flagellar velocity braking protein, c-di-GMP-regulated
ECD_01170	6.81402	3115	8.65251	3006	11.2794	2878	9.44172	2943	2985.5	UPF0410 family putative inner membrane protein
ECD_01171	7.03364	3092	12.1679	2801	15.9621	2644	14.6724	2666	2800.75	uncharacterized protein
ECD_01172	59.9987	1579	105.188	1132	102.976	1150	159.148	842	1175.75	periplasmic trehalase
ECD_01173	373.265	351	408.318	336	480.254	288	668.84	212	296.75	putative dihydroxyacetone-specific PTS enzymes: HPr, EI components
ECD_01174	266.115	487	330.292	421	364.363	377	470.091	309	398.5	dihydroxyacetone kinase, C-terminal domain
ECD_01175	281.968	466	380.084	370	500.047	281	637.161	220	334.25	dihydroxyacetone kinase, PTS-dependent, dihydroxyacetone-binding subunit
ECD_01176	33.042	2068	31.4618	2155	29.6593	2214	25.7701	2292	2182.25	dhaKLM operon transcription activator
ECD_01177	11.3505	2766	14.7234	2675	15.6342	2655	13.3632	2726	2705.5	putative adhesin
ECD_01178	205.526	618	231.408	578	216.826	619	179.783	759	643.5	catalase inhibitor protein; ATPase, K+-dependent, ribosome-associated
ECD_01179	80.9026	1291	102.634	1148	89.1505	1291	93.4192	1276	1251.5	peptidyl-tRNA hydrolase
ECD_01180	190.659	663	169.722	775	150.091	845	145.96	909	798	DUF2583 family putative inner membrane protein
ECD_01181	29.7417	2154	40.8295	1968	41.6657	1954	36.2928	2054	2032.5	C4-dicarboxylic acid transporter
ECD_01182	614.129	218	625.532	221	601.922	234	641.355	217	222.5	phosphoribosylpyrophosphate synthase
ECD_01183	338.809	383	294.758	465	301.926	456	354.267	415	429.75	4-diphosphocytidyl-2-C-methylerythritol kinase
ECD_01184	86.2808	1239	83.2868	1336	87.1658	1316	83.1647	1366	1314.25	lipoprotein localization factor
ECD_01185	273.633	471	308.747	451	275.615	499	297.292	472	473.25	glutamyl tRNA reductase
ECD_01186	186.607	671	237.046	567	193.939	689	244.085	582	627.25	peptide chain release factor RF-1
ECD_01187	99.1841	1125	151.054	850	113.332	1067	152.73	874	979	RF-1 and RF-2 N5-glutamine methyltransferase
ECD_01188	34.4829	2036	43.5707	1912	27.9808	2256	38.6624	2007	2052.75	SIRB family inner membrane protein
ECD_01189	132.631	878	150.96	852	132.37	931	171.849	785	861.5	transglutaminase-like TPR-repeat protein
ECD_01190	454.588	285	498.297	276	521.442	269	472.922	304	283.5	3-deoxy-D-manno-octulosonate 8-phosphate synthase
ECD_01191	10.7351	2802	14.1962	2698	14.33	2714	12.2785	2767	2745.25	toxic polypeptide, small
ECD_01192	54.9046	1661	77.5413	1398	132.104	934	67.8326	1548	1385.25	toxic polypeptide, small
ECD_01193	25.104	2258	30.9963	2165	46.9547	1878	34.1854	2094	2098.75	toxic polypeptide, small
ECD_01194	83.7902	1262	105.595	1131	93.4126	1238	101.287	1210	1210.25	calcium/sodium:proton antiporter
ECD_01195	26.8504	2225	36.6554	2032	28.7733	2238	24.5929	2324	2204.75	cation transport regulator
ECD_01196	46.3032	1795	44.4212	1899	48.5769	1857	51.1301	1805	1839	cation transport regulator
ECD_01197	44.7353	1824	37.2636	2019	33.0366	2124	27.6013	2249	2054	putative sulfur relay protein
ECD_01198	27.9205	2196	25.0289	2314	32.95	2126	30.5723	2183	2204.75	putative invasin
ECD_01199	105.007	1073	79.5736	1381	95.8804	1212	65.9336	1572	1309.5	response regulator in two-component regulatory system with NarX
ECD_01200	38.7002	1941	42.2636	1943	42.0757	1948	37.5265	2028	1965	sensory histidine kinase in two-component regulatory system with NarL
ECD_01201	2.34838	3604	3.75416	3491	3.12171	3591	3.55967	3511	3549.25	nitrate/nitrite transporter
ECD_01202	4.057	3384	6.95518	3150	5.40876	3304	5.23714	3315	3288.25	nitrate reductase 1, alpha subunit
ECD_01203	7.48252	3055	7.78954	3078	7.2905	3152	7.17482	3134	3104.75	nitrate reductase 1, beta (Fe-S) subunit
ECD_01204	7.19955	3080	8.26827	3036	7.8789	3099	6.1801	3217	3108	molybdenum-cofactor-assembly chaperone delta subunit of nitrate reductase 1
ECD_01205	3.84036	3408	11.5268	2834	12.6282	2793	8.93947	2987	3005.5	nitrate reductase 1, gamma (cytochrome b(NR)) subunit
ECD_01208	250.598	516	230.682	581	219.698	609	198.078	697	600.75	formyltetrahydrofolate hydrolase
ECD_01209	138.603	845	118.524	1045	127.914	966	102.401	1196	1013	UPF0225 family protein
ECD_01210	55.0897	1659	59.6646	1650	53.364	1767	65.8614	1577	1663.25	putative patatin-like family phospholipase
ECD_01211	73.5462	1387	86.734	1295	77.258	1419	87.2406	1328	1357.25	PcnB-degradosome interaction factor; response regulator
ECD_01212	190.185	664	205.587	643	204.223	651	157.981	850	702	glucose-1-phosphate uridylyltransferase
ECD_01213	5994.22	7	5523.35	10	5525.59	8	3897.52	14	9.75	global DNA-binding transcriptional dual regulator H-NS
ECD_01214	73.9532	1377	97.9324	1184	76.9017	1426	65.9084	1573	1390	thymidine kinase/deoxyuridine kinase
ECD_01215	1589.74	77	2634.42	40	1970.47	60	2895.38	35	53	fused acetaldehyde-CoA dehydrogenase/iron-dependent alcohol dehydrogenase/pyruvate-formate lyase deactivase
ECD_01216	40.5232	1904	63.266	1590	57.1314	1695	46.5585	1878	1766.75	UPF0056 family inner membrane protein
ECD_01217	357.835	365	479.788	285	490.979	283	557.943	244	294.25	oligopeptide ABC transporter periplasmic binding protein
ECD_01218	111.436	1020	148.525	866	134.904	917	156.465	858	915.25	oligopeptide ABC transporter permease
ECD_01219	107.569	1052	139.793	916	131.965	935	161.368	828	932.75	oligopeptide ABC transporter permease
ECD_01220	101.017	1113	182.992	716	143.634	875	171.6	787	872.75	oligopeptide ABC transporter ATPase
ECD_01221	100.555	1117	144.587	883	107.025	1114	146.941	896	1002.5	oligopeptide ABC transporter ATPase
ECD_01222	62.7421	1536	63.6385	1584	52.6333	1777	50.4244	1816	1678.25	UPF0263 family protein
ECD_01223	65.7034	1483	66.0098	1552	59.5135	1651	71.8166	1495	1545.25	cardiolipin synthase 1
ECD_01224	70.5951	1420	69.9902	1494	82.2747	1355	53.0655	1766	1508.75	voltage-gated potassium channel
ECD_01225	132.008	883	119.955	1032	125.553	981	69.9513	1522	1104.5	putative DGPF domain-containing enzyme
ECD_01226	96.5992	1143	35.4254	2053	31.5552	2169	42.1444	1942	1826.75	membrane spanning protein in TonB-ExbB-ExbD transport complex
ECD_01227	15.3478	2587	20.8915	2441	12.9804	2780	13.2169	2735	2635.75	acyl-CoA esterase
ECD_01228	88.0932	1220	85.6451	1307	92.6253	1248	87.3913	1324	1274.75	IspA family inner membrane protein
ECD_01229	92.2878	1180	94.3947	1220	90.3382	1272	97.8696	1235	1226.75	UPF0259 family inner membrane protein
ECD_01230	21.781	2352	22.5146	2391	26.0272	2316	23.6726	2347	2351.5	outer membrane protein W
ECD_01231	2.76899	3541	1.63515	3807	2.4915	3676	1.33292	3860	3721	putative rubrerythrin/ferritin-like metal-binding protein
ECD_01232	0.321199	4019	0.741665	3958	0.327952	4029	0.0804673	4054	4015	putative rubrerythrin/ferritin-like metal-binding protein
ECD_01233	0.925749	3895	0	4071	0.384219	4018	0.251873	4026	4002.5	KGG family protein
ECD_01234	64.9104	1499	73.5798	1451	64.0906	1590	72.267	1491	1507.75	tryptophan synthase, alpha subunit
ECD_01235	46.5019	1790	66.2385	1550	48.752	1855	63.8063	1604	1699.75	tryptophan synthase, beta subunit
ECD_01236	38.7621	1940	34.509	2069	36.0582	2069	51.3054	1802	1970	indole-3-glycerolphosphate synthetase and N-(5-phosphoribosyl)anthranilate isomerase
ECD_01237	7.53235	3052	8.11227	3043	9.58193	2987	10.6234	2870	2988	fused glutamine amidotransferase (component II) of anthranilate synthase/anthranilate phosphoribosyl transferase
ECD_01238	6.10807	3168	6.70671	3177	5.80735	3267	9.44877	2942	3138.5	component I of anthranilate synthase
ECD_01239	5.50729	3220	3.62529	3502	5.0109	3362	3.91835	3461	3386.25	trp operon leader peptide
ECD_01240	55.0735	1660	64.0507	1576	58.1172	1678	64.2664	1597	1627.75	PHP domain protein
ECD_01241	127.59	905	149.264	860	139.525	894	139.182	948	901.75	putative RNA binding protein
ECD_01243	31.6537	2098	37.0026	2024	34.8363	2091	39.6734	1987	2050	IS1 protein InsA
ECD_01244	2.26487	3616	2.68749	3615	2.60469	3660	2.04005	3734	3656.25	IS1 protein InsA
ECD_01245	131.397	885	158.953	814	131.723	938	163.683	818	863.75	23S rRNA pseudouridine(2605) synthase
ECD_01246	70.8102	1418	81.0395	1367	66.0043	1552	78.163	1424	1440.25	cob(I)yrinic acid a,c-diamide adenosyltransferase
ECD_01247	71.742	1406	89.852	1267	80.8765	1373	97.7474	1236	1320.5	putative EmrKY-TolC system oxoacyl-(acyl carrier protein) reductase
ECD_01248	63.7404	1522	74.607	1437	78.4783	1408	58.9693	1675	1510.5	inner membrane protein, S49 peptidase family protein
ECD_01249	62.3366	1542	73.6424	1449	59.0829	1658	52.0572	1784	1608.25	DUF2498 protein YciN
ECD_01250	248.658	519	285.638	478	255.834	537	232.544	600	533.5	DNA topoisomerase I, omega subunit
ECD_01251	128.835	899	125.71	1000	148.066	855	128.537	1005	939.75	N-acetylserine-responsive cysteine regulon transcriptional activator; autorepressor
ECD_01253	155.637	779	177.261	750	164.4	780	244.823	579	722	aconitate hydratase 1; aconitase A
ECD_01254	344.74	377	370.611	374	447.101	306	346.868	419	369	GTP cyclohydrolase II
ECD_01255	52.3385	1697	66.2247	1551	60.6348	1629	58.7197	1677	1638.5	phosphatidylglycerophosphatase B
ECD_01256	79.3172	1312	82.1484	1351	97.0689	1198	67.4966	1552	1353.25	DUF1049 family inner membrane protein, function unknown
ECD_01257	127.568	906	115.623	1069	119.025	1025	108.682	1142	1035.5	LPS regulatory protein; putative modulator of LpxC proteolysis
ECD_01258	51.8509	1706	72.1103	1464	55.123	1733	56.1993	1720	1655.75	orotidine-5'-phosphate decarboxylase
ECD_01259	9.73076	2887	15.9574	2614	16.2535	2636	14.143	2688	2706.25	initiation factor function partial mimic, SUI1 family
ECD_01260	32.9936	2069	42.1444	1947	38.2673	2022	24.7591	2320	2089.5	osmotically and stress inducible lipoprotein
ECD_01261	258.993	506	204.616	645	242.825	560	238.789	590	575.25	global regulator of transcription; DeoR family
ECD_01262	30.2671	2140	33.5068	2104	31.2062	2180	25.7955	2291	2178.75	cyclic-di-GMP phosphodiesterase; csgD regulator; modulator of RNase II stability
ECD_01263	137.899	850	145.289	881	126.898	970	170.819	789	872.5	ribonuclease II
ECD_01264	14.6403	2620	14.2627	2694	13.7792	2748	14.4185	2673	2683.75	putative oxidoreductase
ECD_01265	1286.33	101	1034.29	128	1119.64	112	945.912	145	121.5	enoyl-[acyl-carrier-protein] reductase, NADH-dependent
ECD_01266	8.91429	2935	19.5372	2485	15.498	2663	14.0356	2696	2694.75	DUF559 family endonuclease-related protein
ECD_01267	39.8532	1920	42.7656	1929	38.6665	2013	35.0749	2081	1985.75	antimicrobial peptide ABC transporter ATPase
ECD_01268	44.3664	1829	53.5983	1746	43.2527	1933	41.764	1957	1866.25	antimicrobial peptide ABC transporter ATPase
ECD_01269	17.1785	2522	17.6554	2556	14.3037	2716	15.8243	2612	2601.5	antimicrobial peptide transport ABC transporter permease
ECD_01270	27.7469	2203	23.6312	2365	21.5467	2453	24.5094	2326	2336.75	antimicrobial peptide transport ABC transporter permease
ECD_01271	52.2078	1701	48.0744	1837	41.5678	1956	55.0779	1735	1807.25	antimicrobial peptide transport ABC transporter periplasmic binding protein
ECD_01272	58.8014	1600	71.7394	1472	55.8174	1717	52.1673	1781	1642.5	DUF2543 family protein
ECD_01273	13.1542	2678	13.8352	2712	17.515	2597	16.8451	2566	2638.25	putrescine importer
ECD_01274	48.4504	1756	32.2432	2139	50.7284	1809	50.7944	1810	1878.5	glutamate--putrescine ligase
ECD_01275	39.8121	1921	39.4823	1987	53.8106	1760	57.7551	1698	1841.5	gamma-glutamyl-gamma-aminobutyrate hydrolase
ECD_01276	54.2906	1665	60.1829	1637	68.72	1524	85.3575	1347	1543.25	repressor for the divergent puu operons, putrescine inducible
ECD_01277	12.3406	2714	23.0821	2374	18.4505	2567	18.7966	2497	2538	gamma-glutamyl-gamma-aminobutyraldehyde dehydrogenase; succinate semialdehyde dehydrogenase
ECD_01278	13.4763	2656	15.8351	2621	13.6747	2753	14.1086	2691	2680.25	gamma-glutamylputrescine oxidoreductase
ECD_01279	18.6323	2456	17.5228	2562	17.435	2604	14.13	2690	2578	4-aminobutyrate aminotransferase, PLP-dependent
ECD_01280	29.6908	2155	21.8446	2412	24.2246	2363	19.227	2479	2352.25	psp operon transcriptional activator
ECD_01281	63.935	1518	79.0112	1385	83.4372	1343	52.0823	1783	1507.25	regulatory protein for phage-shock-protein operon
ECD_01282	15.82	2574	21.3338	2432	22.2487	2423	17.3305	2546	2493.75	psp operon transcription co-activator
ECD_01283	10.6464	2810	7.82567	3072	13.2338	2769	10.1569	2898	2887.25	psp operon transcription co-activator
ECD_01284	10.397	2828	14.1593	2701	14.5649	2700	10.0731	2901	2782.5	peripheral inner membrane phage-shock protein
ECD_01285	88.5775	1213	88.7892	1275	86.4444	1323	89.0796	1309	1280	thiosulfate:cyanide sulfurtransferase (rhodanese)
ECD_01286	1.8747	3702	3.05938	3572	3.81902	3494	5.19545	3320	3522	alpha amylase catalytic domain family protein
ECD_01287	0.547592	3969	1.02588	3915	2.13988	3733	1.92878	3761	3844.5	putative ABC sugar transporter periplasmic binding protein
ECD_01288	0.625209	3951	0.323415	4025	1.0213	3923	1.04842	3907	3951.5	putative sugar ABC transporter permease
ECD_01289	0.567414	3966	0.774092	3954	0.88846	3943	1.16858	3883	3936.5	putative sugar ABC transporter permease
ECD_01290	1.77394	3720	2.76485	3606	1.43108	3856	3.14732	3581	3690.75	putative Zn-dependent NAD(P)-binding oxidoreductase
ECD_01291	2.28361	3612	1.71126	3791	2.28129	3705	2.46877	3673	3695.25	putative TIM alpha/beta barrel enzyme
ECD_01292	3.33845	3465	4.103	3443	4.21862	3449	4.78232	3362	3429.75	putative NADH-binding oxidoreductase
ECD_01293	2.33018	3606	2.91702	3593	3.01494	3609	2.40111	3681	3622.25	putative family 65 glycosyl hydrolase
ECD_01294	0.747961	3939	0.717068	3965	1.05743	3916	0.636691	3969	3947.25	beta-phosphoglucomutase
ECD_01295	0.430863	4000	0.467901	4003	0.481872	4004	0.557313	3983	3997.5	putative sugar transport protein
ECD_01296	1.6933	3732	1.40836	3846	1.05551	3918	1.27792	3867	3840.75	outer membrane porin G
ECD_01297	19.9441	2408	22.6546	2384	18.6338	2559	19.9784	2441	2448	LacI family putative transcriptional repressor
ECD_01298	34.5226	2034	29.5456	2197	23.8465	2375	12.2228	2769	2343.75	DUF463 family protein, puatative P-loop NTPase
ECD_01299	27.8501	2199	26.1038	2291	20.4067	2491	10.159	2896	2469.25	UPF0283 family inner membrane protein
ECD_01300	137.142	855	118.87	1042	125.115	985	101.055	1212	1023.5	aromatic amino acid biosynthesis and transport regulon transcriptional regulator; autorepressor; ATPase; phosphatase
ECD_01301	833.306	150	687.283	199	856.203	157	685.157	201	176.75	lipid hydroperoxide peroxidase
ECD_01302	49.191	1746	69.1768	1506	70.0523	1511	76.5603	1445	1552	L-Ala-D/L-Glu epimerase
ECD_01303	65.7672	1482	78.9034	1386	72.3531	1482	70.4618	1514	1466	murein peptide amidase A
ECD_01305	17.7749	2494	23.769	2358	19.0091	2542	19.5906	2461	2463.75	S9 homolog non-peptidase family protein
ECD_01306	14.9696	2609	19.0715	2505	19.9421	2507	15.5478	2622	2560.75	murein peptide degradation regulator
ECD_01307	39.7506	1926	70.9038	1484	71.8257	1488	106.635	1156	1513.5	murein tripeptide (L-ala-gamma-D-glutamyl-meso-DAP) transporter subunit
ECD_01308	22.4092	2332	34.1222	2080	34.5213	2098	23.3265	2354	2216	mechanosensitive channel protein, very small conductance
ECD_01309	232.152	557	200.159	672	219.188	610	165.515	808	661.75	DUF2534 family putative inner membrane protein
ECD_01310	302.373	429	348.232	401	442.944	313	288.125	489	408	stress-induced protein
ECD_01312	44.5922	1826	49.0497	1819	51.6103	1794	54.643	1741	1795	O-6-alkylguanine-DNA:cysteine-protein methyltransferase
ECD_01313	14.2472	2635	14.2171	2696	20.9423	2475	19.5251	2466	2568	p-aminobenzoyl-glutamate transporter; membrane protein
ECD_01314	21.1754	2374	27.8238	2248	44.0228	1922	35.6555	2065	2152.25	p-aminobenzoyl-glutamate hydrolase, B subunit
ECD_01315	34.7457	2031	48.3967	1832	70.6908	1504	56.0975	1723	1772.5	p-aminobenzoyl-glutamate hydrolase, A subunit
ECD_01316	12.7882	2694	16.4904	2590	19.1465	2535	25.9784	2287	2526.5	putative DNA-binding transcriptional regulator of abgABT operon
ECD_01317	23.643	2301	27.4197	2260	29.8345	2207	25.5317	2301	2267.25	DNA endonuclease
ECD_01318	43.0026	1861	39.6649	1984	45.2909	1901	27.5861	2251	1999.25	diguanylate cyclase, csgD regulator
ECD_01319	50.2453	1723	46.407	1868	51.2574	1802	41.3519	1960	1838.25	putative Zn(II) transporter
ECD_01320	27.3582	2213	47.3091	1852	39.8399	1987	47.3612	1858	1977.5	ATP-dependent RNA helicase, specific for 23S rRNA
ECD_01321	56.7367	1636	69.9004	1496	59.9262	1644	61.7122	1638	1603.5	tRNA s(2)C32 thioltransferase, iron sulfur cluster protein
ECD_01322	2.15436	3642	2.25902	3701	1.70939	3806	2.27521	3698	3711.75	Rac prophage; integrase
ECD_01323	1.05168	3863	0.434694	4008	0.558951	3987	0.186639	4039	3974.25	Rac prophage; conserved protein
ECD_01324	0	4075	0	4086	0	4091	0.191972	4037	4072.25	DUF1187 family protein, Rac prophage; putative double-strand break reduction protein
ECD_01325	0	4106	0	4106	0	4106	0	4106	4106	Rac prophage; restriction alleviation protein
ECD_01326	2.9719	3519	4.43832	3403	4.3215	3431	3.69941	3493	3461.5	Rac prophage; recombination and repair protein
ECD_01328	0.274351	4031	1.19169	3880	0.10495	4054	0.310331	4014	3994.75	Rac prophage; uncharacterized protein
ECD_01329	0	4107	0	4107	0	4107	0	4107	4107	conserved protein, Rac prophage
ECD_01330	0.193355	4051	0	4080	0.497696	4001	0	4061	4048.25	killing protein, Rac prophage; FtsZ inhibitor protein
ECD_01331	2.05683	3662	2.77232	3605	3.22082	3574	2.78632	3620	3615.25	phage superinfection exclusion protein, Rac prophage
ECD_01332	0	4090	0.238647	4044	0	4076	0	4082	4073	uncharacterized protein, Rac prophage
ECD_01333	0.275634	4030	0	4077	0.751876	3957	0.335831	4008	4018	Rac prophage; uncharacterized protein
ECD_01334	0	4084	0	4090	0.245177	4036	0	4068	4069.5	putative Lysozyme
ECD_01335	0.420464	4002	0.10791	4061	0.824019	3950	0.131412	4050	4015.75	conserved hypothetical protein
ECD_01336	106.933	1056	66.2454	1549	75.2356	1448	59.3937	1670	1430.75	conserved hypothetical protein
ECD_01337	0.906029	3901	0.849867	3944	1.92656	3766	0.671216	3965	3894	Qin prophage; putative lysozyme
ECD_01338	1.82271	3710	4.52517	3390	5.32295	3314	2.01987	3740	3538.5	predicted defective peptidase
ECD_01339	16.4943	2545	19.3175	2498	20.1683	2500	13.5459	2719	2565.5	Rac prophage; potassium transporter subunit
ECD_01340	3.99199	3388	4.79462	3361	4.00322	3468	3.06232	3589	3451.5	Rac prophage; conserved protein
ECD_01342	1.56131	3765	2.04034	3738	1.47076	3847	1.9324	3759	3777.25	conserved hypothetical protein
ECD_01343	0	4072	0.184414	4052	0.207644	4040	0.324998	4010	4043.5	conserved hypothetical protein
ECD_01344	3.28699	3474	2.15745	3718	2.08039	3739	1.25332	3871	3700.5	conserved hypothetical protein
ECD_01345	0	4080	0	4088	0.186952	4044	0.0767127	4055	4066.75	Rac prophage; putative site-specific recombinase
ECD_01346	0.141799	4056	0.31792	4028	0.132303	4051	0	4073	4052	cold shock protein, Rac prophage
ECD_01347	60.7508	1562	68.3861	1518	93.238	1242	74.3467	1467	1447.25	stress-induced protein, ATP-binding protein
ECD_01348	2.17367	3636	2.92375	3591	2.64842	3652	3.25288	3563	3610.5	outer membrane pore protein N, non-specific
ECD_01349	103.063	1090	135.781	944	129.07	962	202.768	681	919.25	pyruvate-flavodoxin oxidoreductase
ECD_01350	53.6082	1675	57.052	1683	75.6102	1443	64.8056	1588	1597.25	DUF333 family putative lipoprotein
ECD_01351	180.418	696	231.097	580	218.88	613	146.008	907	699	heat-inducible lipoprotein involved in novobiocin resistance
ECD_01352	233.101	556	279.134	487	264.398	520	120.887	1052	653.75	fermentative D-lactate dehydrogenase, NAD-dependent
ECD_01353	21.9312	2348	24.3102	2332	23.2413	2397	21.2402	2406	2370.75	putative membrane-anchored protein, function unknown
ECD_01354	1.61792	3751	0.684554	3969	0.649104	3976	0	4058	3938.5	lipoprotein
ECD_01355	11.9932	2738	14.2087	2697	16.1668	2639	10.7733	2858	2733	DUF1318 family protein
ECD_01356	16.2552	2556	16.3883	2593	25.1973	2333	32.7046	2133	2403.75	transcriptional activator for tynA and feaB
ECD_01357	6.60722	3129	7.94192	3058	10.1137	2951	9.40031	2951	3022.25	phenylacetaldehyde dehydrogenase
ECD_01358	6.59244	3131	7.38634	3111	7.99396	3089	6.82426	3162	3123.25	tyramine oxidase, copper-requiring
ECD_01359	3.23915	3478	3.78558	3485	4.88811	3373	6.03307	3225	3390.25	putative transposase-related protein
ECD_01360	0	4108	0	4108	0	4108	0	4108	4108	IS3 element protein InsF
ECD_01361	10.4491	2823	9.31945	2965	10.2688	2936	8.13097	3057	2945.25	putative NAD(P)-binding oxidoreductase
ECD_01362	5.60836	3211	7.88689	3064	7.67554	3114	7.32247	3121	3127.5	PF10971 family putative periplasmic methylglyoxal resistance protein
ECD_01363	1.78261	3719	1.05217	3907	1.67065	3815	1.09962	3899	3835	inner membrane protein
ECD_01364	0.580115	3963	0.491436	3999	1.13926	3899	0.471832	3992	3963.25	putative CDP-diglyceride synthase
ECD_01365	2.56599	3572	3.9769	3461	2.6584	3650	4.0048	3450	3533.25	putative esterase
ECD_01366	4.49543	3324	4.41585	3405	3.46565	3541	5.03729	3337	3401.75	putative phosphatase inner membrane protein
ECD_01367	97.6993	1135	81.6834	1353	115.938	1049	76.881	1441	1244.5	NADH-azoreductase, FMN-dependent
ECD_01368	59.9487	1581	74.4769	1441	62.1618	1610	71.4383	1500	1533	putative ATP-dependent helicase
ECD_01369	47.7125	1770	54.9784	1717	55.1893	1730	46.8506	1871	1772	DUF218 superfamily protein, SAM-binding
ECD_01370	37.6307	1969	42.8958	1926	63.1857	1601	85.8762	1340	1709	aldehyde dehydrogenase A, NAD-linked
ECD_01371	17.5634	2506	17.7887	2551	25.6726	2323	19.4216	2469	2462.25	glyceraldehyde-3-phosphate dehydrogenase
ECD_01372	0.873329	3911	3.01989	3582	1.33223	3871	2.21598	3706	3767.5	IS1 protein InsA
ECD_01373	0	4081	0.448866	4005	0.540776	3990	0	4059	4033.75	IS1 protein InsB
ECD_01374	80.9701	1290	87.6753	1287	93.5134	1236	71.1244	1505	1329.5	cytochrome b561
ECD_01375	126.114	917	170.312	772	163.147	786	128.935	1001	869	putative periplasmic protein
ECD_01376	1.24035	3819	0.565898	3992	0	4068	0	4078	3989.25	toxic polypeptide, small
ECD_01377	0	4109	0	4109	0	4109	0	4109	4109	regulatory peptide
ECD_01378	9.68946	2889	15.9081	2618	15.7299	2650	16.4081	2592	2687.25	methyl-accepting chemotaxis protein III, ribose and galactose sensor receptor
ECD_01379	31.1611	2118	40.3195	1976	58.5935	1671	137.909	956	1680.25	putative DNA-binding transcriptional regulator
ECD_01380	6.32816	3152	8.0685	3048	11.3025	2876	10.215	2893	2992.25	putative metalloenzyme
ECD_01381	65.2633	1491	77.4524	1401	75.9676	1440	76.9671	1439	1442.75	OPG biosynthetic periplasmic protein
ECD_01382	0	4089	0.416101	4011	0	4069	0	4079	4062	hypothetical protein
ECD_01383	9.96703	2865	6.87668	3160	11.7527	2842	12.1619	2772	2909.75	DUF465 family protein
ECD_01384	36.8694	1990	29.1176	2210	42.5448	1942	37.4626	2031	2043.25	ribosomal-protein-L7/L12-serine acetyltransferase
ECD_01385	7.67982	3035	7.76621	3083	12.7372	2788	6.86072	3157	3015.75	uncharacterized protein
ECD_01386	13.9231	2645	14.5448	2688	17.3423	2607	13.8447	2706	2661.5	potassium-tellurite ethidium and proflavin transporter
ECD_01387	43.9952	1837	56.5711	1690	64.4891	1581	49.6311	1833	1735.25	tellurite, selenium methyltransferase, SAM-dependent; tellurite, selenium resistance protein
ECD_01388	75.3657	1359	102.846	1146	113.539	1065	114.034	1109	1169.75	lipoprotein
ECD_01390	37.3747	1975	39.1132	1991	41.5193	1957	34.5662	2088	2002.75	IS609 transposase B
ECD_01391	5.56292	3218	6.8007	3169	7.07336	3176	10.9715	2847	3102.5	BenE family inner membrane putative transporter
ECD_01392	19.6266	2426	22.5931	2385	16.684	2624	17.0818	2557	2498	putative DNA-binding transcriptional regulator
ECD_01393	31.6023	2100	56.946	1686	39.0268	2005	47.9097	1848	1909.75	putative peptidase
ECD_01394	10.6724	2806	13.1853	2749	23.3552	2392	13.2041	2737	2671	uncharacterized protein
ECD_01395	35.0625	2023	38.5132	2004	42.14	1946	32.6741	2136	2027.25	antitoxin for the HicAB toxin-antitoxin system
ECD_01396	24.8618	2267	25.9598	2297	25.9125	2320	32.44	2147	2257.75	putative DNA-binding transcriptional regulator and putative aminotransferase
ECD_01397	5.46567	3224	6.60757	3189	7.91976	3094	7.56527	3100	3151.75	putative ABC transporter periplasmic binding protein
ECD_01398	2.79976	3535	3.93289	3468	4.41351	3420	4.3999	3396	3454.75	putative ABC transporter ATPase
ECD_01399	2.49393	3582	3.79376	3484	2.93159	3618	3.06184	3590	3568.5	putative ABC transporter permease
ECD_01400	4.54858	3317	6.04589	3242	3.1798	3582	3.81249	3477	3404.5	putative ABC transporter permease
ECD_01401	10.3816	2830	12.7117	2775	11.7759	2840	9.22131	2968	2853.25	gamma-aminobutyraldehyde dehydrogenase
ECD_01402	21.7761	2353	27.6698	2253	24.5934	2352	21.6603	2387	2336.25	DUF2566 family protein
ECD_01403	151.496	795	106.128	1129	92.3544	1252	86.249	1337	1128.25	DUF2526 family protein
ECD_01404	21.6859	2358	17.3549	2568	22.9168	2402	17.1745	2550	2469.5	DUF606 family inner membrane protein
ECD_01405	29.5487	2159	24.354	2331	27.4866	2268	23.8854	2341	2274.75	methionine N-acyltransferase; L-amino acid N-acyltransferase
ECD_01406	13.2435	2671	17.3838	2567	14.2638	2721	16.7057	2577	2634	curcumin/dihydrocurcumin reductase, NADPH-dependent
ECD_01407	31.1357	2120	35.4333	2052	36.2632	2066	26.7136	2272	2127.5	colanic acid and biofilm gene transcriptional regulator, MqsR-controlled
ECD_01408	130.117	893	152.737	846	157.778	810	253.011	555	776	putative iron outer membrane transporter
ECD_01409	134.858	867	33.4068	2108	46.4968	1881	33.9005	2103	1739.75	ATP-binding protein, periplasmic, function unknown
ECD_01410	12.7369	2696	13.9527	2707	15.5151	2662	17.4168	2544	2652.25	L-asparagine transporter
ECD_01411	8.38913	2972	5.31227	3316	8.42674	3064	5.41104	3290	3160.5	glutathione S-transferase homolog
ECD_01412	0.301679	4021	0.322883	4026	0	4072	0.547158	3984	4025.75	IPR020099 family protein
ECD_01413	0.544444	3970	0.144122	4059	0.515859	3995	0.765835	3948	3993	conserved hypothetical protein
ECD_01414	0.278712	4028	0.256412	4040	0.39188	4016	0.30001	4019	4025.75	rhsE element core protein RshE
ECD_01415	0.746914	3940	0.106525	4062	0.19308	4043	0.575157	3981	4006.5	putative immunity protein for RhsE
ECD_01416	1.19234	3826	1.27962	3869	1.58945	3829	1.13584	3889	3853.25	hypothetical protein
ECD_01417	0	4071	0.255978	4042	0	4075	0.354266	4007	4048.75	hypothetical protein
ECD_01418	0.046983	4064	0.0535888	4066	0	4080	0	4085	4073.75	H repeat-associated putative transposase
ECD_01419	1.621	3750	1.15552	3891	0.45671	4008	0.729296	3958	3901.75	4-oxalocrotonate tautomerase
ECD_01420	3.15359	3494	2.75854	3607	4.34698	3428	3.28334	3559	3522	flavin reductase like-protein
ECD_01421	27.2156	2216	24.09	2338	29.3019	2222	23.7595	2343	2279.75	N-hydroxyarylamine O-acetyltransferase
ECD_01423	3.78827	3414	4.10938	3442	3.76352	3502	4.99436	3345	3425.75	nitrate reductase 2 (NRZ), gamma subunit
ECD_01424	0.929893	3893	1.42173	3845	1.73242	3802	1.26435	3868	3852	nitrate reductase 2 (NRZ), delta subunit (assembly subunit)
ECD_01425	2.2212	3625	2.99221	3585	3.36348	3555	2.74162	3624	3597.25	nitrate reductase 2 (NRZ), beta subunit
ECD_01426	3.54723	3441	4.86735	3355	3.96987	3473	4.15419	3430	3424.75	nitrate reductase 2 (NRZ), alpha subunit
ECD_01427	1.84718	3704	2.92455	3589	1.83726	3784	1.97857	3750	3706.75	nitrate/nitrite transporter
ECD_01428	0.223425	4044	0.306259	4032	0.401611	4013	0.239965	4029	4029.5	hypothetical protein
ECD_01429	0.078426	4062	0.0718643	4065	0.0353547	4062	0.223221	4032	4055.25	hypothetical protein
ECD_01430	0	4086	0.649484	3976	0.116269	4053	0	4074	4047.25	predicted lipoprotein
ECD_01431	19.5896	2429	20.2866	2457	21.4518	2456	23.1296	2358	2425	aromatic amino acid exporter
ECD_01432	1.50348	3773	1.63761	3806	1.68687	3810	1.84867	3772	3790.25	formate dehydrogenase-N, alpha subunit, nitrate-inducible
ECD_01433	4.22848	3366	4.34028	3416	4.61432	3397	5.04578	3335	3378.5	formate dehydrogenase-N, Fe-S (beta) subunit, nitrate-inducible
ECD_01434	17.2695	2519	13.6782	2724	20.2808	2495	15.4617	2625	2590.75	formate dehydrogenase-N, cytochrome B556 (gamma) subunit, nitrate-inducible
ECD_01435	98.0985	1130	67.7723	1527	86.7702	1320	76.6151	1443	1355	putative DNA-binding transcriptional regulator
ECD_01436	31.0686	2124	28.4857	2228	26.2316	2308	25.3827	2306	2241.5	ethanol-active dehydrogenase/acetaldehyde-active reductase
ECD_01437	208.863	612	173.445	760	197.065	677	191.061	724	693.25	malate dehydrogenase, decarboxylating, NAD-requiring; malic enzyme
ECD_01438	82.2034	1276	69.1634	1508	77.4981	1417	29.9082	2198	1599.75	stationary-phase-induced ribosome-associated protein
ECD_01439	0.52283	3971	0.238202	4045	1.12081	3903	0.186639	4038	3989.25	biofilm-dependent modulation protein
ECD_01440	13.0982	2682	10.2177	2909	13.0669	2778	5.47672	3282	2912.75	lipoyl-dependent Cys-based peroxidase, hydroperoxide resistance; salt-shock inducible membrane protein; peroxiredoxin
ECD_01441	11.8631	2746	8.80759	2994	9.23613	3004	9.71833	2924	2917	D,D-dipeptide ABC transporter ATPase
ECD_01442	4.81956	3297	3.87786	3474	5.07058	3354	3.63924	3502	3406.75	D,D-dipeptide ABC transporter ATPase
ECD_01443	5.7285	3197	5.23434	3327	5.21335	3335	7.16997	3136	3248.75	D,D-dipeptide ABC transporter permease
ECD_01444	3.76799	3418	2.92404	3590	4.08411	3461	3.58569	3508	3494.25	D,D-dipeptide ABC transporter permease
ECD_01445	5.66161	3204	7.75271	3084	7.74553	3108	6.82869	3160	3139	D,D-dipeptide ABC transporter periplasmic binding protein
ECD_01446	4.43506	3333	5.38135	3309	6.22736	3242	7.00851	3147	3257.75	D-ala-D-ala dipeptidase, Zn-dependent
ECD_01447	7.80231	3025	6.65188	3183	5.57022	3293	5.01894	3340	3210.25	oxygen sensor, c-di-GMP phosphodiesterase, heme-regulated; cold- and stationary phase-induced bioflim regulator
ECD_01448	7.66295	3039	5.54883	3288	6.81464	3194	4.16436	3428	3237.25	diguanylate cyclase, cold- and stationary phase-induced oxygen-dependent biofilm regulator
ECD_01449	15.876	2567	18.4826	2523	17.4534	2602	18.0461	2523	2553.75	liprotein, glycosyl hydrolase homolog
ECD_01450	4.89414	3291	5.51436	3297	5.31911	3315	4.66694	3370	3318.25	glutamate:gamma-aminobutyric acid antiporter
ECD_01451	0.810239	3918	1.04343	3912	0.990662	3925	1.48428	3836	3897.75	glutamate decarboxylase B, PLP-dependent
ECD_01452	8.27315	2982	7.4593	3101	8.05044	3086	5.35863	3301	3117.5	putative periplasmic M16 family zinc metalloendopeptidase
ECD_01453	5.17044	3254	5.32837	3314	5.14974	3344	4.12407	3436	3337	putative TonB-dependent outer membrane receptor
ECD_01454	1.9112	3688	1.26986	3872	1.05687	3917	0.916435	3932	3852.25	putative multidrug ABC transporter permease/ATPase
ECD_01455	6.60519	3130	6.92971	3154	7.65775	3115	6.97987	3151	3137.5	putative YdeN-specific sulfatase-maturating enzyme
ECD_01456	25.6388	2243	22.0851	2404	26.0448	2315	20.3978	2423	2346.25	putative Ser-type periplasmic non-aryl sulfatase
ECD_01457	0.864907	3914	0.9348	3927	0.701049	3965	0.386155	4003	3952.25	UV-inducible global regulator, EvgA-, GadE-dependent
ECD_01458	0	4082	0.188025	4051	0.438884	4009	0	4062	4051	two-component system connector membrane protein, EvgSA to PhoQP
ECD_01459	3.19131	3486	4.62479	3376	4.56603	3405	3.34366	3545	3453	putative oxidoreductase
ECD_01460	0.610099	3955	1.03453	3913	1.16347	3893	0.918504	3931	3923	putative fimbrial-like adhesin protein
ECD_01461	0.0738304	4063	0.996966	3919	1.26099	3882	0.621214	3972	3959	putative fimbrial-like adhesin protein
ECD_01462	0.363591	4012	0.336683	4024	0.329152	4028	0	4066	4032.5	putative fimbrial-like adhesin protein
ECD_01463	0.481962	3986	1.33853	3859	0.876317	3945	1.04777	3909	3924.75	hypothetical protein
ECD_01468	4.74932	3304	5.69469	3274	7.05778	3177	2.84478	3615	3342.5	predicted transcriptional regulator
ECD_01469	25.2851	2254	21.7689	2414	26.9915	2280	11.9466	2785	2433.25	inactivating GltX kinase facilitating persister formation; toxin of HipAB TA pair; autokinase
ECD_01470	19.2547	2436	15.5151	2632	24.4845	2355	10.2502	2892	2578.75	antitoxin of HipAB toxin-antitoxin system
ECD_01472	3.18148	3488	3.6124	3506	3.00337	3611	4.38832	3398	3500.75	autoinducer 2 import system permease protein
ECD_01473	1.38851	3793	1.76764	3784	2.40316	3686	2.08294	3726	3747.25	autoinducer 2-binding protein
ECD_01474	1.5673	3762	2.28916	3695	1.46951	3848	1.77829	3784	3772.25	putative autoinducer-2 (AI-2) aldolase
ECD_01475	1.64515	3745	1.54341	3826	1.18197	3890	1.51094	3827	3822	autoinducer-2 (AI-2) degrading protein LsrG
ECD_01476	16.448	2548	17.4729	2563	15.3571	2666	11.2672	2828	2651.25	trans-aconitate methyltransferase
ECD_01477	25.0079	2262	24.8187	2321	14.9656	2684	10.9338	2849	2529	bestrophin family putative inner membrane protein
ECD_01478	15.2361	2596	15.4859	2633	17.9915	2584	15.8134	2614	2606.75	altronate oxidoreductase, NAD-dependent
ECD_01479	50.8935	1718	39.2575	1989	40.9582	1969	42.0757	1944	1905	putative membrane-bound diguanylate cyclase
ECD_01480	31.0363	2126	33.62	2097	31.5591	2168	38.0534	2019	2102.5	DUF4186 family protein
ECD_01481	41.0356	1897	42.5153	1936	36.9736	2051	43.3938	1925	1952.25	glutaminase 2
ECD_01482	17.5758	2505	19.4159	2495	20.4812	2485	18.7563	2500	2496.25	succinate semialdehyde dehydrogenase, NAD(P)+-dependent
ECD_01483	9.29229	2917	6.58938	3191	6.81252	3195	7.22699	3130	3108.25	putative DNA-binding transcriptional regulator
ECD_01484	0.869851	3912	1.49645	3832	1.43492	3853	1.43987	3845	3860.5	uncharacterized protein
ECD_01485	17.9528	2489	17.1404	2574	11.4168	2865	9.42687	2946	2718.5	arabinose efflux transporter, arabinose-inducible
ECD_01486	75.9775	1355	76.3613	1414	79.8594	1387	57.631	1702	1464.5	UPF0056 family inner membrane protein
ECD_01487	98.254	1128	102.967	1145	138.702	896	74.6962	1464	1158.25	phage N15 gp48-like protein
ECD_01488	21.3984	2363	23.7719	2357	35.7867	2074	21.3762	2400	2298.5	putative phage protein
ECD_01489	38.4541	1952	64.3005	1573	58.3586	1674	57.0896	1709	1727	transcriptional repressor of multiple antibiotic resistance
ECD_01490	62.6291	1539	76.1359	1417	77.8197	1412	64.2166	1598	1491.5	multiple antibiotic resistance transcriptional regulator
ECD_01491	18.5772	2457	14.8516	2666	10.9544	2901	7.14989	3137	2790.25	periplasmic mar operon regulator
ECD_01492	32.679	2073	35.0784	2058	39.0517	2004	38.9602	2002	2034.25	cysteine and O-acetyl-L-serine efflux system
ECD_01493	23.9719	2293	18.8542	2511	23.3618	2391	27.5745	2252	2361.75	putative transporter
ECD_01494	23.9738	2292	33.8177	2090	25.5485	2325	28.0072	2238	2236.25	diguanylate cyclase, zinc-sensing
ECD_01495	6.62357	3128	8.05148	3050	6.37381	3229	2.61882	3648	3263.75	hydrogen peroxide resistance OB fold protein; putative periplasmic protein
ECD_01496	7.24637	3076	5.28602	3320	6.91755	3184	6.02263	3227	3201.75	inactive PncC family protein
ECD_01497	59.5015	1591	61.3046	1616	68.1652	1531	63.8228	1603	1585.25	dipeptidyl carboxypeptidase II
ECD_01498	324.882	395	257.987	523	313.151	435	225.622	612	491.25	NADP-dependent 3-hydroxy acid dehydrogenase; malonic semialdehyde reductase
ECD_01499	231.586	558	200.849	664	259.089	533	196.376	706	615.25	transcriptional repressor for rspAB
ECD_01500	17.9497	2490	22.5583	2386	24.3934	2357	18.9287	2489	2430.5	selenoprotein, function unknown
ECD_01501	7.9682	3013	6.97548	3148	8.39794	3067	6.26374	3208	3109	putative NAD-dependent D-mannonate oxidoreductase
ECD_01502	2.91194	3524	3.88024	3473	3.17362	3584	2.34842	3687	3567	predicted transporter
ECD_01503	0	4110	0	4110	0	4110	0	4110	4110	cold shock protein, function unknown, Qin prophage
ECD_01504	0	4111	0	4111	0	4111	0	4111	4111	Qin prophage; putative site-specific recombinase
ECD_01505	1.19123	3828	1.84939	3769	1.4345	3854	1.28749	3865	3829	conserved hypothetical protein
ECD_01506	2.66387	3560	2.3313	3688	1.76999	3794	1.29115	3864	3726.5	conserved hypothetical protein
ECD_01507	0.304431	4020	0.375897	4018	0.250532	4035	0	4067	4035	conserved hypothetical protein
ECD_01508	3.57678	3435	3.72676	3496	3.75716	3503	2.44472	3676	3527.5	Rac prophage; putative tail fiber protein
ECD_01524	1.05921	3862	2.7335	3608	2.50476	3672	2.06304	3729	3717.75	putative transposase-related protein
ECD_01525	3.54636	3442	4.05895	3450	4.39522	3422	3.40073	3537	3462.75	putative transposase for IS3
ECD_01527	19.7617	2419	34.8624	2063	35.8727	2071	21.9537	2382	2233.75	putative lipoprotein
ECD_01528	32.5285	2079	62.3718	1603	72.2734	1483	35.3548	2074	1809.75	antitermination protein Q-like protein from lambdoid prophage DLP12
ECD_01529	11.5998	2755	21.6638	2419	21.1737	2468	11.1699	2837	2619.75	Qin prophage; uncharacterized protein
ECD_01530	11.0355	2783	22.8264	2378	20.9029	2476	18.8692	2492	2532.25	conserved hypothetical protein
ECD_01531	0.952964	3886	2.02219	3742	1.08453	3912	1.86488	3768	3827	Qin prophage; uncharacterized protein
ECD_01532	704.313	191	376.243	372	351.053	395	288.693	485	360.75	Qin prophage; small toxic polypeptide
ECD_01533	0.41345	4005	0	4076	0	4086	0	4090	4064.25	conserved hypothetical protein
ECD_01535	19.707	2423	22.4566	2393	31.4641	2172	17.7923	2532	2380	conserved hypothetical protein
ECD_01536	3.05252	3506	3.90976	3469	5.65328	3282	2.60114	3649	3476.5	conserved hypothetical protein
ECD_01537	0.786237	3923	1.50686	3830	1.58903	3830	0.65431	3966	3887.25	predicted protein
ECD_01538	0.769865	3927	1.436	3843	1.98036	3753	1.09929	3900	3855.75	transcriptional repressor of cell division inhibition protein
ECD_01539	117.116	980	132.444	963	162.331	790	121.006	1051	946	prophage CP-9330 DicA-like protein
ECD_01540	5.28429	3244	4.68061	3374	6.85647	3189	2.63491	3645	3363	conserved hypothetical protein
ECD_01541	4.93166	3287	1.64753	3804	3.62783	3522	1.57671	3812	3606.25	hypothetical protein
ECD_01542	2.12854	3646	1.46877	3840	2.27364	3707	1.80446	3779	3743	hypothetical protein
ECD_01543	0	4083	0	4089	0.397691	4015	0	4063	4062.5	Qin prophage; cell division inhibition protein
ECD_01544	0	4085	0.221054	4048	0.150866	4047	0	4070	4062.5	Qin prophage; uncharacterized protein
ECD_01545	0.562206	3967	1.2824	3868	0.573964	3983	0.327968	4009	3956.75	predicted protein
ECD_01546	1.92045	3686	2.44866	3663	2.25803	3710	1.39239	3852	3727.75	Excisionase
ECD_01549	3.14492	3495	3.50303	3523	4.03806	3464	2.73449	3625	3526.75	putative Zn-dependent NAD(P)-binding oxidoreductase
ECD_01550	8.6243	2955	8.16514	3038	10.7077	2917	8.75651	3001	2977.75	bifunctional D-altronate/D-mannonate dehydratase
ECD_01551	9.95211	2866	11.5661	2832	11.8464	2835	8.59144	3015	2887	UPF0060 family inner membrane protein
ECD_01552	30.2873	2139	71.3155	1478	63.4922	1597	47.7248	1852	1766.5	UPF0482 family putative periplasmic protein
ECD_01553	111.204	1024	126.188	999	118.413	1031	104.84	1170	1056	spermidine N(1)-acetyltransferase
ECD_01554	48.2307	1761	53.516	1748	59.3609	1652	40.1315	1978	1784.75	UPF0257 family lipoprotein
ECD_01555	12.6791	2703	14.5742	2687	22.3738	2419	10.9745	2846	2663.75	DUF1161 family periplasmic protein
ECD_01556	5.13458	3259	6.31795	3218	5.99696	3260	5.37821	3297	3258.5	putative selenate reductase, periplasmic
ECD_01557	10.2761	2838	14.1647	2700	12.258	2814	11.768	2797	2787.25	S- and N-oxide reductase, A subunit, periplasmic
ECD_01558	6.53852	3138	10.2054	2911	7.28845	3153	8.35847	3032	3058.5	oxidoreductase, Fe-S subunit
ECD_01559	19.0845	2442	19.9658	2471	20.3501	2494	20.3944	2424	2457.75	oxidoreductase, membrane subunit
ECD_01560	81.1357	1287	62.076	1609	87.9749	1305	77.4748	1429	1407.5	twin-argninine leader-binding protein for DmsA and TorA
ECD_01561	15.803	2577	17.755	2552	18.4155	2570	19.1198	2485	2546	H(+)/Cl(-) exchange transporter
ECD_01562	18.9065	2448	30.9296	2166	52.6447	1776	56.7258	1715	2026.25	putative dethiobiotin synthetase
ECD_01563	71.1203	1413	93.6553	1225	178.853	746	258.954	543	981.75	glucosamine anaerobic growth regulon transcriptional repressor; autorepressor
ECD_01564	7.15544	3085	7.91355	3061	6.59956	3212	9.27955	2962	3080	LysR family putative transcriptional regulator
ECD_01565	88.411	1216	49.5411	1808	76.147	1438	46.0857	1887	1587.25	putative arabinose efflux transporter
ECD_01566	10.4049	2827	12.0152	2810	11.2649	2879	11.0119	2841	2839.25	acid shock-inducible periplasmic protein
ECD_01567	35.181	2019	34.0736	2081	37.2642	2046	27.5984	2250	2099	putative peptidase
ECD_01568	6.13781	3166	5.60875	3284	6.03335	3259	3.29039	3555	3316	multidrug efflux system transporter
ECD_01569	35.1808	2020	53.0561	1756	53.8241	1759	31.4961	2168	1925.75	multidrug efflux system transporter
ECD_01570	10.8781	2789	13.1159	2753	13.9601	2738	11.0009	2843	2780.75	pheromone AI-2 transporter
ECD_01571	141.797	823	153.056	843	141.487	885	164.463	816	841.75	pyridine nucleotide transhydrogenase, beta subunit
ECD_01572	160.678	759	204.583	646	201.534	658	196.101	709	693	pyridine nucleotide transhydrogenase, alpha subunit
ECD_01573	121.799	946	162.293	807	160.237	800	147.594	894	861.75	DUF1471 family periplasmic protein
ECD_01574	15.692	2579	20.3972	2452	14.8762	2686	20.0515	2435	2538	putative arginine/ornithine antiporter transporter
ECD_01575	40.3143	1911	27.1089	2269	34.2335	2104	32.6078	2137	2105.25	dihydromonapterin reductase, NADPH-dependent; dihydrofolate reductase isozyme
ECD_01576	28.9221	2171	24.4381	2327	23.5501	2386	33.1241	2121	2251.25	GlpM family inner membrane protein
ECD_01577	28.8393	2174	32.2518	2138	31.2746	2177	26.2522	2282	2192.75	response regulator of RstAB two-component system
ECD_01578	53.2298	1681	41.0832	1964	47.3371	1875	40.849	1971	1872.75	sensory histidine kinase of RstAB two-component system
ECD_01579	29.3255	2162	23.7332	2363	31.3792	2175	28.8925	2216	2229	inhibitor of replication at Ter, DNA-binding protein
ECD_01580	63.7523	1521	67.9981	1522	94.0622	1230	125.95	1015	1322	fumarate hydratase (fumarase C),aerobic Class II
ECD_01581	137.633	853	136.32	940	201.499	660	292.819	478	732.75	fumarate hydratase (fumarase A), aerobic Class I
ECD_01582	168.772	735	166.9	783	198.053	671	156.441	859	762	mannose-6-phosphate isomerase
ECD_01583	306.361	420	321.958	431	347.012	397	279.745	504	438	DUF945 family protein
ECD_01584	2.69064	3555	3.37518	3537	3.27252	3567	2.39986	3682	3585.25	putative outer membrane porin for beta-glucuronides porin protein
ECD_01585	1.92799	3684	2.12079	3723	2.0107	3746	1.96252	3754	3726.75	glucuronide transporter
ECD_01586	5.25424	3247	6.2231	3224	7.64681	3116	7.17034	3135	3180.5	beta-D-glucuronidase
ECD_01587	84.3205	1258	73.4124	1456	98.6256	1183	91.5199	1294	1297.75	transcriptional repressor
ECD_01588	86.1106	1242	85.4714	1308	93.504	1237	67.8875	1547	1333.5	7-alpha-hydroxysteroid dehydrogenase, NAD-dependent
ECD_01589	14.6813	2618	12.0191	2809	15.662	2653	19.8055	2451	2632.75	transcriptional repressor of Mal regulon
ECD_01590	30.6354	2131	42.7557	1930	37.979	2029	47.8627	1849	1984.75	maltose and glucose-specific PTS enzyme IIB component and IIC component
ECD_01591	28.0312	2194	28.6525	2224	32.8192	2129	33.6439	2112	2164.75	PLP-dependent beta-cystathionase and maltose regulon regulator
ECD_01592	191.48	659	200.768	666	193.154	691	134.588	968	746	adenosine deaminase
ECD_01593	81.7003	1281	77.5308	1399	75.0674	1452	65.8719	1575	1426.75	putative oxidoreductase
ECD_01594	40.9893	1898	62.3764	1602	51.7427	1790	43.5092	1923	1803.25	beta-lactam resistance membrane protein; divisome-associated protein
ECD_01595	24.0529	2290	68.8558	1512	45.4362	1897	45.6914	1892	1897.75	nucleoid-associated oriC-binding protein; H-NS and StpA stabilizing factor
ECD_01596	47.3008	1778	59.7557	1648	32.9483	2127	36.6494	2046	1899.75	DUF2569 family inner membrane protein
ECD_01597	40.5213	1905	58.9203	1659	37.413	2040	57.8885	1693	1824.25	SoxR iron-sulfur cluster reduction factor component; inner membrane protein of electron transport complex
ECD_01598	40.8913	1903	42.4256	1937	32.2032	2150	48.9052	1841	1957.75	SoxR iron-sulfur cluster reduction factor component; putative iron-sulfur protein
ECD_01599	22.5693	2324	29.1314	2209	20.0438	2504	31.3049	2171	2302	SoxR iron-sulfur cluster reduction factor component; putative membrane-associated NADH oxidoreductase of electron transport complex
ECD_01600	25.619	2246	27.9468	2244	18.1906	2576	26.9273	2266	2333	SoxR iron-sulfur cluster reduction factor component; putative membrane protein of electron transport complex
ECD_01601	12.6182	2708	9.90685	2925	9.41288	2996	8.99112	2983	2903	SoxR iron-sulfur cluster reduction factor component; putative membrane protein of electron transport complex
ECD_01602	23.113	2312	24.1945	2334	22.9808	2401	18.5805	2505	2388	SoxR iron-sulfur cluster reduction factor component; electron transport inner membrane NADH-quinone reductase
ECD_01603	29.9658	2147	23.9152	2349	25.1203	2336	20.9011	2415	2311.75	DNA glycosylase and apyrimidinic (AP) lyase (endonuclease III)
ECD_01604	68.3465	1448	60.3144	1634	54.5231	1743	51.7902	1791	1654	dipeptide and tripeptide permease A
ECD_01605	122.634	940	117.999	1050	126.888	971	122.193	1041	1000.5	glutathionine S-transferase
ECD_01606	93.8946	1166	100.285	1164	93.3271	1241	86.1589	1338	1227.25	pyridoxamine kinase
ECD_01607	469.489	273	444.923	312	422.208	336	413.546	363	321	tyrosyl-tRNA synthetase
ECD_01608	165.833	743	156.7	824	162.703	788	138.586	952	826.75	pyridoxine 5'-phosphate oxidase
ECD_01609	17.441	2510	22.1344	2402	21.5055	2455	14.7349	2661	2507	inhibitor of c-type lysozyme, membrane-bound; putative lipoprotein
ECD_01610	52.6839	1691	55.1572	1715	61.9176	1614	59.6761	1668	1672	anhydro-N-acetylmuramic acid kinase
ECD_01611	425.294	309	437.477	320	489.124	285	267.8	527	360.25	outer membrane lipoprotein
ECD_01612	117.875	976	107.145	1124	89.2537	1287	63.7924	1605	1248	global transcriptional regulator
ECD_01613	20.4869	2394	28.7749	2220	29.7231	2212	29.7658	2199	2256.25	DUF1656 family putative inner membrane efflux pump associated protein
ECD_01614	25.3985	2251	36.9056	2027	31.4355	2174	33.7289	2110	2140.5	putative membrane fusion protein (MFP) of YdhJK efflux pump
ECD_01615	25.9017	2236	32.6954	2129	32.7042	2134	29.4454	2204	2175.75	putative efflux protein (PET) component of YdhJK efflux pump
ECD_01616	31.2758	2111	33.7509	2093	36.5366	2061	35.5564	2069	2083.5	superoxide dismutase, Cu, Zn, periplasmic
ECD_01617	81.5568	1282	81.3336	1362	89.3259	1285	96.6287	1248	1294.25	putative oxidoreductase
ECD_01618	32.4715	2082	14.8262	2670	16.9851	2618	14.2961	2678	2512	DUF1289 family protein
ECD_01619	15.1775	2600	17.3162	2569	18.3307	2572	20.6105	2421	2540.5	transcriptional repressor for the nemRA-gloA operon, quinone-, glyoxal-, and HOCl-activated
ECD_01620	44.0246	1834	41.4694	1958	40.9871	1966	44.2119	1914	1918	chromate reductase, quinone reductase, FMN-linked; N-Ethylmaleimide reductase; old yellow enzyme
ECD_01621	91.9574	1181	103.579	1142	103.297	1146	81.5002	1385	1213.5	glyoxalase I, Ni-dependent
ECD_01622	57.912	1613	75.2299	1428	52.1176	1786	72.3536	1489	1579	RNase T; exoribonuclease T; structured DNA 3' exonuclease; RNA processing; DNA repair
ECD_01623	17.7028	2498	19.5294	2486	19.1307	2536	19.2977	2476	2499	putative ATP-dependent helicase
ECD_01624	2372.27	46	1782.83	69	2561.22	38	1624.89	92	61.25	glutaredoxin-4
ECD_01625	51.4975	1710	53.3081	1752	59.8974	1646	53.904	1755	1715.75	murein DD-endopeptidase, space-maker hydrolase
ECD_01626	2464.41	42	2904.8	32	2976.69	28	2870.19	36	34.5	superoxide dismutase, Fe
ECD_01627	53.2742	1680	66.9232	1541	71.9952	1485	46.2811	1882	1647	putative MFS transporter, inner membrane protein
ECD_01628	0	4112	0	4112	0	4112	0	4112	4112	predicted transporter
ECD_01629	138.948	844	133.667	950	126.568	975	134.848	966	933.75	transcriptional repressor, hypoxanthine-binding
ECD_01630	19.759	2420	21.4915	2426	25.9616	2318	18.5618	2506	2417.5	LysR family putative transcriptional regulator
ECD_01631	20.9964	2380	40.1254	1979	29.5519	2217	29.0256	2210	2196.5	putative arabinose efflux transporter
ECD_01632	375.656	349	442.239	318	444.293	311	339.962	428	351.5	cyclopropane fatty acyl phospholipid synthase, SAM-dependent
ECD_01633	132.261	880	150.371	854	159.781	803	114.568	1105	910.5	riboflavin synthase, alpha subunit
ECD_01634	33.867	2050	60.0613	1639	44.7075	1907	53.5319	1761	1839.25	multidrug efflux system transporter
ECD_01635	26.6475	2227	42.0099	1952	31.5765	2166	32.5632	2139	2121	autotransporter adhesin-related protein
ECD_01636	359.897	360	392.75	359	372.682	367	315.434	453	384.75	putative monooxygenase
ECD_01637	27.3307	2214	33.6095	2098	37.5386	2037	19.1525	2483	2208	putative oxidoreductase
ECD_01638	9.07106	2924	7.90568	3062	8.56087	3056	6.43911	3187	3057.25	FNR, Nar, NarP-regulated protein; putative subunit of YdhYVWXUT oxidoreductase complex
ECD_01639	3.84395	3406	5.21476	3328	5.74264	3274	5.31095	3304	3328	putative cytochrome b subunit of YdhYVWXUT oxidoreductase complex
ECD_01640	4.53119	3321	4.91082	3351	6.7897	3196	5.11455	3326	3298.5	putative 4Fe-4S ferridoxin-type protein; FNR, Nar, NarP-regulated protein; putative subunit of YdhYVWXUT oxidoreductase complex
ECD_01641	4.87341	3293	3.38748	3534	5.08641	3352	3.99246	3451	3407.5	FNR, Nar, NarP-regulated protein; putative subunit of YdhYVWXUT oxidoreductase complex
ECD_01642	1.23581	3820	1.9349	3753	1.9529	3760	1.66334	3802	3783.75	putative oxidoreductase subunit
ECD_01643	0.231328	4042	1.0967	3898	0.728785	3961	1.03876	3912	3953.25	putative 4Fe-4S ferridoxin-type protein; FNR, Nar, NarP-regulated protein; putative subunit of YdhYVWXUT oxidoreductase complex
ECD_01644	4.96799	3283	8.07122	3047	4.46479	3416	3.93327	3457	3300.75	uncharacterized protein
ECD_01645	605.579	224	657.727	210	639.686	220	479.899	295	237.25	pyruvate kinase I
ECD_01646	16491.6	3	10126	4	8565.19	5	5962.59	7	4.75	murein lipoprotein
ECD_01647	77.2182	1339	100.382	1163	108.711	1102	73.0736	1479	1270.75	murein L,D-transpeptidase
ECD_01648	32.5392	2078	27.4009	2261	23.9703	2372	19.1408	2484	2298.75	sulfur acceptor protein
ECD_01649	53.7694	1671	47.4114	1849	44.3602	1916	37.6315	2026	1865.5	cysteine desulfurase, stimulated by SufE; selenocysteine lyase, PLP-dependent
ECD_01650	42.5893	1868	37.636	2015	35.7194	2075	30.7074	2179	2034.25	component of SufBCD Fe-S cluster assembly scaffold
ECD_01651	32.3563	2087	27.7163	2250	21.7683	2448	22.8194	2361	2286.5	SufBCD Fe-S cluster assembly scaffold protein, ATP-binding protein
ECD_01652	42.9873	1863	38.9321	1993	35.0685	2084	30.2223	2188	2032	component of SufBCD complex
ECD_01654	37.5746	1970	37.1316	2020	40.02	1980	19.8736	2446	2104	uncharacterized protein
ECD_01655	15.8522	2570	14.6762	2678	10.2307	2942	11.4761	2814	2751	1,4-dihydroxy-2-naphthoyl-CoA hydrolase
ECD_01656	57.7368	1616	69.6989	1501	64.4197	1584	84.154	1352	1513.25	putative FAD-linked oxidoreductase
ECD_01657	62.2462	1545	54.1798	1734	61.2612	1622	57.1839	1706	1651.75	UPF0118 family inner membrane protein
ECD_01658	3.62886	3429	2.48015	3655	3.61102	3524	4.4223	3392	3500	putative HTH domain DNA-binding protein
ECD_01660	0.348449	4016	0.228315	4046	0.651967	3975	0.259211	4024	4015.25	putative MFS transporter, membrane protein
ECD_01661	2.23495	3622	2.03623	3740	1.97164	3756	1.43188	3847	3741.25	quinate/shikimate 5-dehydrogenase, NAD(P)-binding
ECD_01662	61.5634	1551	49.1395	1816	59.0834	1657	51.5477	1796	1705	3-dehydroquinate dehydratase
ECD_01663	0.695101	3944	0.943283	3926	0.69298	3971	1.12636	3892	3933.25	putative acetyl-CoA:acetoacetyl-CoA transferase: alpha subunit/beta subunit
ECD_01664	2.74827	3545	2.39495	3672	2.09001	3738	1.8281	3775	3682.5	putative acyl-CoA dehydrogenase
ECD_01665	2.00922	3670	3.24042	3548	3.32461	3561	2.41674	3678	3614.25	putative DNA-binding transcriptional regulator
ECD_01666	4.17109	3371	3.10309	3566	3.71639	3514	3.28465	3557	3502	putative electron transfer flavoprotein subunit
ECD_01667	2.12174	3647	3.19098	3557	3.39269	3549	2.31756	3691	3611	putative electron transfer flavoprotein, FAD-binding subunit
ECD_01668	2.54006	3578	3.32394	3541	3.43393	3545	3.18126	3575	3559.75	putative oxidoreductase
ECD_01669	0.76155	3933	0.904134	3932	0.672592	3974	0.242202	4028	3966.75	putative 3Fe-4S ferredoxin-type protein
ECD_01670	4.28117	3359	6.03292	3244	4.54997	3408	5.42344	3288	3324.75	short chain acyl-CoA synthetase, anaerobic
ECD_01671	173.826	720	203.128	653	137.178	905	158.923	843	780.25	phosphoenolpyruvate synthase
ECD_01672	62.0159	1547	63.1377	1593	60.9894	1626	45.9566	1888	1663.5	PEP synthase kinase and PEP synthase pyrophosphorylase
ECD_01673	84.9947	1251	81.2199	1364	66.0197	1551	69.0566	1532	1424.5	3-deoxy-D-arabino-heptulosonate-7-phosphate synthase, tryptophan repressible
ECD_01674	28.4695	2182	12.7314	2772	12.0193	2824	12.3749	2761	2634.75	hemin uptake protein HemP homolog
ECD_01675	89.4574	1205	54.5147	1729	58.799	1662	49.1888	1838	1608.5	UPF0061 family protein
ECD_01676	80.635	1295	157.295	822	135.214	916	101.535	1204	1059.25	anti-FlhD4C2 factor, inactive EAL family phosphodiesterase
ECD_01677	101.215	1110	102.119	1154	104.067	1138	85.4345	1344	1186.5	putative C40 clan peptidase lipoprotein
ECD_01678	36.89	1987	46.9927	1857	39.3781	1997	39.4176	1992	1958.25	vitamin B12 ABC transporter ATPase
ECD_01679	39.7774	1924	49.029	1820	34.5331	2097	35.4847	2072	1978.25	glutathione peroxidase
ECD_01680	31.5791	2102	38.2788	2006	36.4473	2062	35.2023	2078	2062	vitamin B12 ABC transporter permease
ECD_01681	151.955	793	91.4913	1251	108.036	1106	80.172	1398	1137	integration host factor (IHF), DNA-binding protein, alpha subunit
ECD_01682	224.929	572	240.798	558	204.432	650	285.408	494	568.5	phenylalanine tRNA synthetase, beta subunit
ECD_01683	233.383	555	264.041	512	223.736	597	313.744	455	529.75	phenylalanine tRNA synthetase, alpha subunit
ECD_01684	70.0886	1430	81.6502	1354	48.1957	1865	65.3166	1582	1557.75	phenylalanyl-tRNA synthetase operon leader peptide
ECD_01685	4026.73	14	2992	28	3280.66	22	2550.21	48	28	50S ribosomal subunit protein L20
ECD_01686	1294.5	100	730.457	189	545.85	258	420.851	350	224.25	50S ribosomal subunit protein L35
ECD_01687	928.175	138	955.251	135	1001.01	133	786.832	173	144.75	translation initiation factor IF-3
ECD_01688	1045.22	122	1226.6	103	1081.66	124	1161.45	127	119	threonyl-tRNA synthetase
ECD_01690	4.4868	3326	4.53651	3389	3.76769	3500	1.93079	3760	3493.75	uncharacterized protein
ECD_01691	56.3939	1641	87.0234	1291	57.6751	1681	57.1828	1707	1580	acid-inducible putative outer membrane protein
ECD_01692	70.3181	1426	102.332	1153	92.2154	1254	93.3072	1277	1277.5	6-phosphofructokinase II
ECD_01693	16.4597	2547	26.3663	2287	30.9414	2187	22.2182	2371	2348	uncharacterized protein
ECD_01694	89.6538	1203	110.95	1098	120.422	1017	128.712	1003	1080.25	fructosamine kinase family protein
ECD_01695	79.5698	1305	83.4603	1334	82.6418	1350	85.3708	1346	1333.75	putative inner membrane protein
ECD_01696	121.037	952	122.857	1008	115.346	1052	96.3359	1251	1065.75	2-deoxyglucose-6-P phosphatase
ECD_01697	34.3209	2038	32.7646	2128	38.11	2028	34.901	2084	2069.5	inner membrane protein regulated by LexA
ECD_01698	64.2375	1513	38.8914	1995	30.3061	2196	19.2568	2477	2045.25	putative transporter
ECD_01699	0.370506	4011	0.594168	3987	0.428396	4011	0.293194	4021	4007.5	uncharacterized protein
ECD_01700	12.0222	2734	10.284	2903	9.92628	2961	4.12728	3434	3008	cell division modulator
ECD_01701	25.8548	2237	22.5505	2387	20.0184	2505	11.1727	2836	2491.25	catalase HPII, heme d-containing
ECD_01702	14.5955	2624	15.2808	2647	10.8392	2908	14.765	2658	2709.25	chito-oligosaccharide deacetylase
ECD_01703	2.72423	3549	4.62251	3378	3.10329	3592	3.58003	3509	3507	phospho-chitobiase; general 6-phospho-beta-glucosidase activity
ECD_01704	5.46832	3223	8.07632	3045	7.75104	3107	5.45598	3286	3165.25	repressor of chb operon for N,N'-diacetylchitobiose utilization
ECD_01705	2.88978	3526	3.04679	3576	3.96247	3475	1.97219	3752	3582.25	N,N'-diacetylchitobiose-specific enzyme IIA component of PTS
ECD_01706	4.34926	3345	5.9846	3248	4.61994	3396	6.08631	3221	3302.5	N,N'-diacetylchitobiose-specific enzyme IIC component of PTS
ECD_01707	27.4006	2212	32.1138	2142	38.2079	2025	33.5941	2113	2123	N,N'-diacetylchitobiose-specific enzyme IIB component of PTS
ECD_01708	260.182	502	135.041	945	181.392	737	81.0742	1392	894	osmotically-inducible lipoprotein
ECD_01709	241.397	545	207.121	639	252.849	542	250.06	566	573	NAD synthetase, NH3/glutamine-dependent
ECD_01710	73.3394	1390	59.8873	1645	73.9235	1461	58.1642	1688	1546	endonuclease of nucleotide excision repair
ECD_01711	10.0409	2861	12.0494	2806	10.2634	2938	8.58509	3016	2905.25	cold- and stress-inducible protein
ECD_01712	10.1931	2845	21.8072	2413	22.125	2430	12.0717	2779	2616.75	periplasmic ATP-independent protein refolding chaperone, stress-induced
ECD_01713	3.57855	3434	2.96787	3586	2.77141	3631	4.01077	3449	3525	succinylglutamate desuccinylase
ECD_01714	4.89833	3290	3.75835	3487	2.7266	3642	7.67718	3092	3377.75	succinylarginine dihydrolase
ECD_01715	3.84099	3407	4.14432	3436	3.64144	3521	9.75215	2918	3320.5	succinylglutamic semialdehyde dehydrogenase
ECD_01716	7.32178	3069	7.4182	3107	7.12439	3171	17.7623	2535	2970.5	arginine succinyltransferase
ECD_01717	4.3685	3342	5.03908	3340	5.3777	3308	11.6321	2805	3198.75	succinylornithine transaminase, PLP-dependent
ECD_01718	79.9441	1301	97.8798	1185	91.8943	1258	105.501	1164	1227	exonuclease III
ECD_01719	2.64602	3565	4.54574	3388	5.09549	3350	6.674	3170	3368.25	TVP38/TMEM64 family inner membrane protein
ECD_01721	5.56708	3216	3.73897	3494	6.29765	3237	5.26651	3308	3313.75	TVP38/TMEM64 family inner membrane protein
ECD_01722	6.0842	3172	4.62372	3377	4.63193	3394	5.80792	3242	3296.25	carboxymuconolactone decarboxylase family protein
ECD_01723	19.9564	2407	18.1163	2537	19.0412	2541	18.5425	2507	2498	putative ABC transporter periplasmic binding protein
ECD_01724	6.69259	3124	6.43656	3208	7.09549	3173	7.41851	3110	3153.75	putative ABC transporter permease
ECD_01725	15.8695	2568	12.6525	2779	13.194	2771	9.97078	2905	2755.75	putative ABC transporter ATPase
ECD_01726	13.1879	2677	14.4137	2691	15.3064	2667	12.7568	2754	2697.25	molybdopterin synthase sulfurtransferase
ECD_01727	18.0949	2481	16.0712	2612	18.0808	2579	16.0155	2604	2569	CDP-alcohol phosphatidyltransferase family inner membrane protein
ECD_01728	4.39248	3338	4.28635	3422	3.882	3486	4.21334	3422	3417	CTP pyrophosphohydrolase; also hydrolyzes 2-hydroxy-dATP, 8-hydroxy-dGTP, 5-hydroxy-CTP, dCTP and 5-methyl-dCTP
ECD_01729	9.92551	2869	10.5933	2886	11.8378	2836	8.16596	3051	2910.5	DUF1496 family protein
ECD_01730	238.692	549	207.472	636	204.709	649	216.134	636	617.5	glutamate dehydrogenase, NADP-specific
ECD_01731	23.8533	2297	21.4038	2430	23.4396	2389	25.3012	2308	2356	inner membrane protein
ECD_01732	79.3894	1309	81.5055	1358	76.6339	1431	106.641	1155	1313.25	DNA topoisomerase III
ECD_01733	144.441	817	164.523	794	160.382	798	183.597	751	790	selenophosphate synthase
ECD_01734	126.514	912	129.936	974	143.848	872	157.436	851	902.25	putative oxidoreductase
ECD_01735	73.5953	1384	75.7877	1421	79.2162	1395	80.2498	1397	1399.25	protease IV (signal peptide peptidase)
ECD_01736	60.4481	1568	71.8077	1471	61.5916	1617	75.9854	1450	1526.5	cytoplasmic L-asparaginase 1
ECD_01737	35.1624	2021	45.6597	1878	39.4685	1995	45.762	1890	1946	nicotinamidase/pyrazinamidase
ECD_01738	3.02922	3509	3.55173	3514	3.49183	3535	3.46572	3529	3521.75	putative MFS sugar transporter, membrane protein
ECD_01739	11.5879	2756	13.5879	2729	15.0703	2680	11.3348	2821	2746.5	putative DNA-binding transcriptional regulator
ECD_01740	4.26492	3360	3.55182	3513	3.85948	3488	3.90013	3465	3456.5	methylglyoxal reductase, NADH-dependent
ECD_01741	2.0922	3652	2.29826	3693	2.30628	3697	3.0398	3592	3658.5	putative kinase
ECD_01742	1.68145	3735	3.71946	3497	2.96829	3615	3.74286	3488	3583.75	putative aldolase
ECD_01743	2.10542	3649	3.94931	3463	3.37608	3553	3.33048	3549	3553.5	putative Zn-dependent NAD(P)-binding oxidoreductase
ECD_01744	1.79175	3715	2.79043	3603	3.58994	3527	4.14884	3431	3569	putative MFS sugar transporter, membrane protein
ECD_01745	4.26393	3361	5.19091	3330	8.9131	3030	10.5779	2872	3148.25	putative Zn-dependent NAD(P)-binding oxidoreductase
ECD_01746	87.1932	1224	80.9433	1368	106.803	1117	123.384	1033	1185.5	DUF1315 family protein
ECD_01747	204.38	622	180.054	734	207.227	642	253.906	551	637.25	methionine sulfoxide reductase B
ECD_01748	9139.97	5	7271.48	6	7983.58	6	5703.54	9	6.5	glyceraldehyde-3-phosphate dehydrogenase A
ECD_01749	169.315	732	189.92	692	168.475	768	111.48	1128	830	D-hexose-6-phosphate epimerase-like protein
ECD_01750	42.3933	1871	67.2639	1536	57.3098	1692	75.1094	1459	1639.5	aldo-keto reductase, methylglyoxal to acetol, NADPH-dependent
ECD_01751	358.984	362	342.859	408	301.557	457	307.115	459	421.5	scaffolding protein for murein synthesizing machinery
ECD_01752	26.961	2221	31.1883	2158	29.2037	2224	25.8202	2289	2223	protein kinase, endogenous substrate unidentified; autokinase
ECD_01753	3.96174	3390	4.90489	3354	4.76159	3384	4.28464	3413	3385.25	UPF0229 family protein
ECD_01754	1.55023	3767	4.02606	3453	3.32361	3562	4.60922	3375	3539.25	putative membrane-anchored diguanylate cyclase
ECD_01755	20.5696	2392	34.3967	2071	26.4713	2298	24.213	2331	2273	putative diguanylate cyclase
ECD_01756	130.007	894	110.688	1103	131.722	939	105.37	1166	1025.5	aminoacyl-tRNA editing domain protein
ECD_01757	7.01028	3096	6.52191	3201	7.13904	3168	5.57253	3269	3183.5	uncharacterized protein
ECD_01758	64.9142	1498	67.7557	1529	73.2106	1470	60.4338	1658	1538.75	UPF0756 family putative inner membrane protein
ECD_01759	7.97805	3010	12.0906	2803	11.3177	2875	8.88708	2995	2920.75	putative DNA-binding transcriptional regulator
ECD_01760	11.7284	2749	15.4632	2636	15.6427	2654	18.0883	2522	2640.25	putative MFS transporter, inner membrane protein
ECD_01761	63.2704	1528	62.0252	1611	72.7562	1475	52.7513	1769	1595.75	DUF488 family protein
ECD_01762	28.418	2185	26.5343	2283	20.2491	2497	19.078	2486	2362.75	DUF333 family outer membrane lipoprotein
ECD_01763	245.903	528	269.071	506	259.365	531	226.691	609	543.5	diguanylate cyclase
ECD_01764	50.0009	1731	59.494	1654	60.2491	1636	40.8953	1970	1747.75	UPF0410 family protein
ECD_01765	6.23288	3160	7.57523	3096	9.73168	2975	7.45224	3106	3084.25	uncharacterized protein
ECD_01766	0.97836	3879	2.07413	3734	1.88663	3774	2.69594	3631	3754.5	DUF1971 family protein, nitrate-inducible
ECD_01767	4.13017	3376	6.05061	3241	5.06508	3356	5.05025	3334	3326.75	putative transposase insL for insertion sequence IS186
ECD_01768	107.683	1051	126.715	993	109.365	1097	122.602	1038	1044.75	leucine efflux protein
ECD_01769	15.9422	2563	15.0985	2656	28.6704	2242	40.6611	1973	2358.5	transcriptional activator of dmlA
ECD_01770	42.0407	1880	33.3941	2109	24.5453	2353	22.6074	2364	2176.5	D-malate oxidase, NAD-dependent; putative tartrate dehydrogenase
ECD_01771	2.2038	3629	2.25595	3702	2.60598	3658	6.07554	3224	3553.25	putative transporter
ECD_01772	2.50091	3581	4.13451	3439	2.7009	3644	4.11905	3437	3525.25	putative YeaWX dioxygenase alpha subunit; 2Fe-2S cluster
ECD_01773	5.95518	3183	6.55903	3196	8.36543	3069	7.43293	3109	3139.25	putative YeaWX dioxygenase beta subunit, reductase component
ECD_01774	28.5438	2178	29.5728	2196	25.2978	2331	38.5338	2009	2178.5	ribonuclease D
ECD_01775	24.6238	2272	31.6887	2152	26.4392	2299	39.6808	1986	2177.25	acyl-CoA synthetase (long-chain-fatty-acid--CoA ligase)
ECD_01776	30.0899	2143	33.5905	2099	25.0725	2339	39.0019	2000	2145.25	Slp family lipoprotein, RpoE-regulated
ECD_01777	61.3976	1555	85.1453	1315	58.5147	1672	89.2591	1308	1462.5	tRNA(ANN) t(6)A37 threonylcarbamoyladenosine modification protein; binding partner and protease for TsaD
ECD_01778	61.5564	1552	65.9682	1554	57.4323	1689	78.5628	1419	1553.5	putative ATP-dependent helicase, DinG family
ECD_01779	199.583	639	166.468	788	187.915	709	130.076	996	783	putative reactive intermediate deaminase
ECD_01780	21.542	2362	27.0187	2275	26.4019	2301	20.2105	2431	2342.25	DUF1889 family protein
ECD_01781	37.0633	1983	22.209	2398	32.1529	2152	22.0721	2378	2227.75	UPF0181 family protein
ECD_01782	38.8772	1938	56.9398	1687	47.7152	1870	61.3328	1643	1784.5	aminodeoxychorismate synthase, subunit I
ECD_01783	34.8935	2026	41.1825	1962	39.2163	2001	58.3217	1685	1918.5	putative CoA pyrophosphohydrolase, weak 3-phosphohydroxypyruvate phosphatase
ECD_01784	183.372	688	291.719	469	239.042	569	290.665	481	551.75	L-serine dehydratase 1
ECD_01785	8.71861	2946	10.6401	2882	10.6902	2919	10.2043	2894	2910.25	putative membrane-anchored cyclic-di-GMP phosphodiesterase, regulator of cellulose production
ECD_01786	70.7341	1419	70.4248	1487	80.5731	1379	72.3162	1490	1443.75	putative membrane protein/conserved protein
ECD_01787	955.561	132	1684.55	78	2239.58	49	3624.58	21	70	fused mannose-specific PTS enzymes: IIA component/IIB component
ECD_01788	694.122	193	946.661	138	1231.2	99	1903.15	73	125.75	mannose-specific enzyme IIC component of PTS
ECD_01789	913.756	140	1240.01	102	1504.22	82	2427.46	52	94	mannose-specific enzyme IID component of PTS
ECD_01790	31.1514	2119	36.5719	2033	54.2284	1750	97.3346	1240	1785.5	UPF0266 family inner membrane protein
ECD_01791	56.3494	1642	97.9479	1182	85.7964	1328	71.0146	1507	1414.75	putative Mn(2+) efflux pump, mntR-regulated
ECD_01792	89.01	1208	94.467	1218	86.7297	1321	77.4398	1431	1294.5	23S rRNA m(1)G745 methyltransferase, SAM-dependent
ECD_01793	2727.24	34	1204.34	105	1011.83	132	809.833	164	108.75	stress protein, member of the CspA-family
ECD_01794	398.401	328	245.625	552	182.82	734	114.32	1107	680.25	DUF2527 family heat-induced protein
ECD_01795	155.983	777	158.023	818	145.001	866	109.118	1140	900.25	putative inner membrane protein
ECD_01796	94.5412	1162	49.2631	1813	34.2168	2105	32.4992	2145	1806.25	regulatory peptide for PhoPQ, feedback inhibition
ECD_01797	10.8329	2791	7.76958	3082	24.323	2358	9.79792	2917	2787	uncharacterized protein
ECD_01798	76.4145	1348	83.1074	1343	97.0659	1199	78.8361	1417	1326.75	KDG regulon transcriptional repressor
ECD_01799	10.5539	2817	15.4374	2638	12.0344	2823	15.2911	2633	2727.75	putative transporter
ECD_01800	362.705	358	273.352	495	344.176	403	270.463	518	443.5	putative endopeptidase
ECD_01801	259.028	505	306.321	454	260.649	527	356.971	411	474.25	carboxy-terminal protease for penicillin-binding protein 3
ECD_01802	538.929	245	607.911	230	554.81	250	652.067	214	234.75	RNA chaperone, putative ProP translation regulator
ECD_01803	211.821	600	221.888	598	239.911	567	287.564	490	563.75	free methionine-(R)-sulfoxide reductase
ECD_01804	84.8469	1254	71.1389	1481	86.222	1324	70.0098	1520	1394.75	inner membrane PqiA domain protein
ECD_01805	78.168	1325	74.3867	1443	66.9072	1544	70.9956	1508	1455	MCE domain protein
ECD_01806	22.0166	2346	30.5614	2176	23.6344	2383	32.83	2128	2258.25	16S rRNA m(5)C1407 methyltransferase, SAM-dependent
ECD_01807	34.3091	2039	23.8343	2353	28.4419	2247	20.1089	2433	2268	uncharacterized protein
ECD_01808	16.7789	2533	11.299	2848	10.6492	2921	3.91677	3462	2941	uncharacterized protein
ECD_01809	36.3774	1998	34.4626	2070	39.5261	1991	18.0445	2524	2145.75	serine/threonine-specific protein phosphatase 1
ECD_01810	200.851	634	236.88	570	243.121	559	225.092	613	594	DUF2511 family protein
ECD_01811	153.003	790	214.197	618	186.3	718	215.476	638	691	inner membrane protein
ECD_01812	179.832	699	246.153	550	221.496	604	216.72	634	621.75	CopC family protein
ECD_01813	101.694	1106	265.356	511	222.851	599	175.964	774	747.5	DNA polymerase III, theta subunit
ECD_01814	33.2775	2062	34.9407	2062	39.4956	1993	33.9956	2101	2054.5	C-N hydrolase family protein
ECD_01815	67.7373	1458	53.7793	1740	58.0862	1679	55.6027	1726	1650.75	exodeoxyribonuclease 10; DNA exonuclease X
ECD_01816	35.8212	2009	43.4689	1914	40.054	1979	42.7586	1933	1958.75	protease II
ECD_01817	45.7026	1808	67.225	1538	65.4033	1563	54.2879	1747	1664	DUF533 family inner membrane protein
ECD_01818	155.965	778	172.84	763	200.383	664	123.263	1035	810	extracellular Colicin M immunity family protein
ECD_01819	76.4348	1346	42.6695	1931	50.4785	1814	31.7819	2158	1812.25	DNA damage-inducible protein regulated by LexA
ECD_01820	15.8292	2573	21.916	2410	19.1208	2537	22.5888	2365	2471.25	phosphoribosylglycinamide formyltransferase 2
ECD_01821	218.782	587	241.294	556	260.38	529	327.272	442	528.5	KHG/KDPG aldolase; 2-dehydro-3-deoxy-phosphogluconate/4-hydroxy-2- oxoglutarate aldolase
ECD_01822	46.3168	1794	87.4831	1289	110.721	1089	130.347	994	1291.5	6-phosphogluconate dehydratase
ECD_01823	242.144	542	279.191	486	300.45	460	364.317	404	473	glucose-6-phosphate 1-dehydrogenase
ECD_01824	91.4685	1187	117.752	1054	147.297	857	174.55	778	969	putative DNA-binding transcriptional regulator
ECD_01825	291.161	450	315.418	437	329.789	414	382.156	390	422.75	pyruvate kinase II
ECD_01826	82.5771	1270	93.42	1227	85.0943	1332	106.444	1159	1247	myristoyl-acyl carrier protein (ACP)-dependent acyltransferase
ECD_01827	71.7851	1405	110.617	1104	91.8408	1259	158.733	846	1153.5	murein DD-endopeptidase, space-maker hydrolase, septation protein
ECD_01828	78.0159	1330	99.0128	1172	85.1028	1331	108.03	1144	1244.25	zinc ABC transporter periplasmic binding protein
ECD_01829	100.925	1114	74.3059	1444	79.0275	1398	66.1415	1571	1381.75	zinc ABC transporter ATPase
ECD_01830	61.775	1549	55.6085	1708	67.0181	1543	66.9273	1557	1589.25	zinc ABC transporter permease
ECD_01831	115.215	993	120.9	1027	118.905	1028	115.697	1091	1034.75	ATP-dependent DNA helicase, component of RuvABC resolvasome
ECD_01832	76.5204	1345	109.524	1109	115.939	1048	103.273	1187	1172.25	component of RuvABC resolvasome, regulatory subunit
ECD_01833	3.99429	3387	6.87925	3159	5.28399	3323	5.38423	3294	3290.75	DUF830 family protein
ECD_01834	100.405	1118	96.6692	1200	88.0504	1303	103.687	1181	1200.5	component of RuvABC resolvasome, endonuclease
ECD_01835	244.238	534	301.878	460	243.802	557	252.804	556	526.75	UPF0082 family protein
ECD_01836	186.346	673	289.298	472	221.621	603	265.228	530	569.5	dihydroneopterin triphosphate pyrophosphatase
ECD_01837	221.058	583	332.146	419	240.243	565	320.511	448	503.75	aspartyl-tRNA synthetase
ECD_01838	49.3567	1743	46.4016	1869	47.8756	1868	68.7608	1536	1754	isochorismatase family protein
ECD_01839	18.3938	2463	19.549	2484	15.2876	2668	25.6556	2293	2477	UPF0759 family protein
ECD_01840	222.244	579	225.725	589	218.306	617	226.929	608	598.25	MAPEG family inner membrane protein
ECD_01841	109.715	1034	127.606	988	103.233	1148	124.614	1023	1048.25	carboxy-SAM synthase
ECD_01842	99.2132	1124	91.7973	1248	89.4254	1283	88.7201	1314	1242.25	tRNA (cmo5U34)-carboxymethyltransferase, carboxy-SAM-dependent
ECD_01843	7.68003	3033	8.32211	3034	8.53562	3057	8.17617	3048	3043	trimethylamine N-oxide reductase system III, catalytic subunit
ECD_01844	1.13419	3844	1.54786	3824	2.15448	3730	1.82804	3776	3793.5	TMAO reductase III (TorYZ), cytochrome c-type subunit
ECD_01845	116.584	984	82.8326	1345	96.7169	1201	123.131	1036	1141.5	copper homeostasis protein
ECD_01846	37.3643	1977	42.0774	1950	34.0285	2109	42.0105	1946	1995.5	putative metal-binding enzyme
ECD_01847	119.206	967	144.406	887	120.77	1012	128.53	1006	968	arginyl-tRNA synthetase
ECD_01848	6.12906	3167	8.66543	3004	8.77633	3040	5.26081	3311	3130.5	uncharacterized protein
ECD_01849	9.40145	2908	8.73756	2998	11.7947	2839	8.64917	3013	2939.5	proton seal during flagellar secretion
ECD_01850	13.7055	2648	11.6674	2825	11.5539	2855	8.21682	3044	2843	putative flagellar export pore protein
ECD_01851	8.76976	2945	11.0434	2861	11.5196	2858	8.228	3041	2926.25	flagellin export apparatus, substrate specificity protein
ECD_01852	12.0609	2731	11.7613	2821	11.7002	2848	10.0192	2903	2825.75	chemotaxis regulator, protein phosphatase for CheY
ECD_01853	3.39322	3460	4.38981	3410	4.51256	3413	1.95755	3757	3510	chemotaxis regulator transmitting signal to flagellar motor component
ECD_01854	2.81028	3534	4.45794	3398	5.35118	3312	2.1381	3717	3490.25	fused chemotaxis regulator: protein-glutamate methylesterase in two-component regulatory system with CheA
ECD_01855	3.85295	3404	4.2858	3423	5.26704	3325	2.85131	3614	3441.5	chemotaxis regulator, protein-glutamate methyltransferase
ECD_01856	2.67477	3558	5.75332	3269	6.41683	3224	1.70837	3795	3461.5	methyl-accepting protein IV
ECD_01857	5.9375	3185	8.01883	3053	12.386	2801	3.46272	3530	3142.25	methyl-accepting chemotaxis protein II
ECD_01858	10.5041	2821	15.152	2652	17.7928	2587	5.07733	3331	2847.75	purine-binding chemotaxis protein
ECD_01859	5.37635	3233	10.2863	2902	10.8859	2904	4.57886	3378	3104.25	fused chemotactic sensory histidine kinase in two-component regulatory system with CheB and CheY: sensory histidine kinase/signal sensing protein
ECD_01860	8.3942	2971	15.483	2634	14.4837	2706	5.23864	3313	2906	protein that enables flagellar motor rotation
ECD_01861	6.45568	3145	8.33651	3031	11.631	2852	4.40123	3395	3105.75	proton conductor component of flagella motor
ECD_01862	46.9721	1782	72.7108	1462	78.5937	1405	92.1476	1288	1484.25	flagellar class II regulon transcriptional activator, with FlhD
ECD_01863	49.8905	1734	109.96	1107	109.289	1098	114.641	1104	1260.75	flagellar class II regulon transcriptional activator, with FlhC
ECD_01864	21.8886	2350	22.5261	2389	31.0296	2184	17.0972	2556	2369.75	universal stress protein
ECD_01865	77.9167	1332	59.2017	1658	72.5022	1476	47.1477	1864	1582.5	trehalose-6-phosphate synthase
ECD_01866	29.391	2161	23.7343	2362	31.54	2170	16.7499	2570	2315.75	trehalose-6-phosphate phosphatase, biosynthetic
ECD_01867	9.12298	2922	10.2596	2906	8.82485	3034	9.31772	2958	2955	L-arabinose ABC transporter permease
ECD_01868	6.68545	3125	8.87212	2990	9.2637	3001	8.48376	3028	3036	L-arabinose ABC transporter ATPase
ECD_01869	5.35927	3234	5.29996	3317	6.68864	3203	7.3791	3116	3217.5	L-arabinose ABC transporter periplasmic binding protein
ECD_01870	46.0233	1800	66.7498	1543	64.3928	1585	59.5947	1669	1649.25	ferritin B, putative ferrous iron reservoir
ECD_01871	55.3408	1653	58.3504	1666	55.9323	1714	46.2707	1883	1729	DUF2766 family protein
ECD_01872	14.8325	2612	20.3611	2453	24.3138	2360	14.3294	2675	2525	lipoprotein, function unknown
ECD_01873	395.167	330	1271.28	100	1322.49	92	1188.21	122	161	ferritin iron storage protein (cytoplasmic)
ECD_01874	40.9243	1901	115.232	1072	89.9352	1276	98.7538	1228	1369.25	DUF2492 family protein
ECD_01875	18.8433	2449	30.1725	2183	26.0709	2313	24.8811	2315	2315	tyrosine transporter
ECD_01876	109.163	1039	168.643	779	153.553	832	131.949	985	908.75	UPF0149 family protein
ECD_01877	295.165	447	216.724	612	273.078	504	225.785	611	543.5	phosphatidylglycerophosphate synthetase
ECD_01878	242.747	539	162.07	809	201.986	657	191.57	721	681.5	excinuclease UvrABC, endonuclease subunit
ECD_01879	465.64	276	452.194	308	445.706	309	408.189	368	315.25	response regulator in two-component regulatory system with BarA
ECD_01880	0	4113	0	4113	0	4113	0	4113	4113	IS1 protein InsA
ECD_01881	0	4114	0	4114	0	4114	0	4114	4114	IS1 protein InsB
ECD_01882	205.19	621	177.913	744	183.92	729	120.767	1053	786.75	glyoxalase III and Hsp31 molecular chaperone
ECD_01883	53.0944	1684	43.3884	1918	53.5591	1762	52.2095	1779	1785.75	putative sensory kinase in two-component regulatory system with YedW
ECD_01884	36.9209	1985	32.0581	2144	31.6953	2161	32.535	2141	2107.75	response regulator family protein
ECD_01885	6.73532	3121	7.28723	3120	7.02217	3179	4.33339	3404	3206	hydroxyisourate hydrolase
ECD_01886	17.7465	2495	24.0105	2342	24.7829	2346	13.4188	2722	2476.25	membrane-anchored, periplasmic TMAO, DMSO reductase
ECD_01887	37.0377	1984	54.6532	1726	54.9459	1738	30.1519	2191	1909.75	inner membrane heme subunit for periplasmic YedYZ reductase
ECD_01888	12.9797	2685	20.5114	2449	19.4875	2521	14.2736	2680	2583.75	zinc and cadmium binding protein, periplasmic
ECD_01889	86.2033	1240	100.769	1162	83.7254	1341	66.3263	1565	1327	cytochrome b561 homolog
ECD_01890	120.994	953	111.855	1092	210.897	630	218.686	627	825.5	anti-repressor for DgsA(Mlc)
ECD_01891	12.2849	2717	12.3853	2789	13.9336	2739	11.1768	2834	2769.75	putative adhesin
ECD_01893	60.3245	1571	43.061	1921	55.4154	1725	55.4896	1727	1736	shikimate transporter
ECD_01894	240.834	546	205.863	642	260.438	528	239.653	589	576.25	AMP nucleosidase
ECD_01895	105.54	1068	157.177	823	134.383	920	81.7667	1380	1047.75	UPF0082 family protein
ECD_01896	7.26545	3073	7.33323	3115	7.34367	3149	6.38007	3194	3132.75	putative multdrug exporter, MATE family
ECD_01897	14.7518	2614	32.5444	2132	30.1964	2198	12.8325	2751	2423.75	ssuEADCB/tauABCD operon transcriptional activator
ECD_01898	9.67329	2890	13.7551	2719	10.1671	2947	9.12919	2973	2882.25	nitrogen assimilation regulon transcriptional regulator; autorepressor
ECD_01899	45.7769	1807	69.638	1503	58.3332	1675	46.6388	1874	1714.75	L,D-transpeptidase linking Lpp to murein
ECD_01900	19.8089	2417	30.0683	2186	22.8137	2408	26.3331	2280	2322.75	nicotinate-nucleotide--dimethylbenzimidazole phosphoribosyltransferase
ECD_01901	13.1924	2676	19.9308	2473	15.7086	2651	17.0002	2560	2590	cobalamin synthase
ECD_01902	14.3881	2632	20.0465	2467	16.2588	2635	12.128	2775	2627.25	cobinamide kinase and cobinamide phosphate guanylyltransferase
ECD_01904	5.63044	3208	6.02558	3246	9.51072	2993	6.29849	3206	3163.25	IS2 transposase TnpB
ECD_01906	0	4115	0	4115	0	4115	0	4115	4115	conserved hypothetical protein
ECD_01907	0.715007	3941	0.561441	3993	0.288739	4034	1.03386	3914	3970.5	conserved hypothetical protein
ECD_01908	8.56791	2960	9.86074	2930	13.7812	2747	7.31526	3122	2939.75	hypothetical protein
ECD_01909	80.0868	1299	105.13	1133	136.646	910	57.7798	1697	1259.75	conserved hypothetical protein
ECD_01910	1141.52	113	1221.76	104	1413.16	89	927.078	149	113.75	UPF0265 family protein
ECD_01911	23.3202	2308	29.9774	2188	32.3657	2145	33.8094	2106	2186.75	putative transporter, FUSC family inner membrane protein
ECD_01912	37.5351	1971	48.6535	1826	63.5734	1595	61.8313	1635	1756.75	DNA gyrase inhibitor
ECD_01913	9.3326	2913	10.2227	2908	8.45365	3060	10.545	2874	2938.75	D-alanyl-D-alanine carboxypeptidase; penicillin-binding protein 6b
ECD_01914	60.9092	1559	65.2822	1563	74.8133	1453	81.3754	1387	1490.5	exodeoxyribonuclease I; exonuclease I
ECD_01915	38.385	1953	20.3389	2454	22.6745	2412	22.4521	2368	2296.75	putative TusA family sulfurtransferase
ECD_01916	10.1357	2853	5.95329	3252	4.43267	3417	3.66718	3497	3254.75	UPF0394 family inner membrane protein
ECD_01917	82.5734	1271	143.24	894	80.1247	1385	134.99	965	1128.75	putrescine importer, low affinity
ECD_01918	52.2148	1700	74.5591	1438	59.6153	1649	61.8928	1634	1605.25	LysR family putative transcriptional regulator
ECD_01919	209.531	609	190.061	689	206.669	644	218.943	625	641.75	putative epimerase
ECD_01920	32.0816	2091	12.242	2797	24.7345	2349	17.6512	2537	2443.5	his operon leader peptide
ECD_01921	79.4294	1306	78.1797	1393	80.3548	1383	96.2731	1252	1333.5	ATP phosphoribosyltransferase
ECD_01922	56.1509	1644	63.7078	1582	53.8552	1758	93.672	1275	1564.75	bifunctional histidinal dehydrogenase/ histidinol dehydrogenase
ECD_01923	46.6671	1784	56.9683	1685	46.7247	1879	75.7893	1452	1700	histidinol-phosphate aminotransferase
ECD_01924	60.0295	1577	79.0379	1383	59.2466	1655	81.2737	1388	1500.75	histidinol-phosphatase and imidazoleglycerol-phosphate dehydratase
ECD_01925	46.6636	1785	42.912	1925	39.9294	1984	51.9693	1785	1869.75	imidazole glycerol phosphate synthase, glutamine amidotransferase subunit
ECD_01926	44.6873	1825	59.7375	1649	48.5566	1858	72.4472	1486	1704.5	N-(5'-phospho-L-ribosyl-formimino)-5-amino-1- (5'-phosphoribosyl)-4-imidazolecarboxamide isomerase
ECD_01927	41.8532	1883	50.6698	1793	37.6521	2034	58.4697	1681	1847.75	imidazole glycerol phosphate synthase, catalytic subunit with HisH
ECD_01928	113.925	1007	114.778	1077	103.563	1144	116.537	1079	1076.75	phosphoribosyl-AMP cyclohydrolase and phosphoribosyl-ATP pyrophosphatase
ECD_01929	204.208	623	276.321	491	211.548	627	184.7	746	621.75	regulator of length of O-antigen component of lipopolysaccharide chains
ECD_01930	775.838	165	887.202	150	702.16	202	536.408	260	194.25	UDP-glucose 6-dehydrogenase
ECD_01931	923.633	139	667.392	205	802.828	169	679.738	203	179	6-phosphogluconate dehydrogenase, decarboxylating
ECD_01932	24.4375	2278	30.0196	2187	25.9604	2319	21.5022	2396	2295	Phosphomannomutase
ECD_01933	11.5188	2759	23.5602	2368	20.8156	2479	11.7009	2800	2601.5	Mannose-1-phosphate guanylyltransferase
ECD_01934	1.62949	3747	2.72084	3612	1.9802	3754	1.30497	3862	3743.75	IS1 protein InsB
ECD_01935	0	4116	0	4116	0	4116	0	4116	4116	IS1 protein InsA
ECD_01936	19.3252	2435	24.6424	2323	22.3509	2420	11.0722	2840	2504.5	putative glycosyltransferase WbbD
ECD_01937	96.7473	1141	156.628	825	145.82	864	80.736	1396	1056.5	putative glycosyltransferase WbbC
ECD_01938	51.5469	1708	51.9858	1769	58.7851	1664	37.7969	2022	1790.75	O antigen polymerase (Wzy)
ECD_01939	22.5516	2326	36.7834	2030	29.0703	2227	19.2307	2478	2265.25	putative glycosyltransferase WbbB
ECD_01940	50.173	1724	67.9211	1523	62.3937	1606	43.1844	1927	1695	putative glycosyltransferase WbbA
ECD_01941	105.154	1072	181.553	724	148.412	848	96.6101	1249	973.25	VioB, involved in dTDP-N-acetylviosamine synthesis
ECD_01942	183.598	685	255.517	529	242.56	561	163.528	819	648.5	VioA, involved in dTDP-N-acetylviosamine synthesis
ECD_01943	44.9993	1816	76.7218	1410	62.3111	1607	59.2839	1671	1626	O antigen translocase (Wzx)
ECD_01944	103.482	1086	167.406	782	163.685	784	148.825	886	884.5	dTDP-4-dehydrorhamnose 3,5-epimerase (RmlC)
ECD_01945	88.2528	1218	126.695	994	131.48	946	97.634	1237	1098.75	glucose-1-phosphate thymidylyltransferase
ECD_01946	156.497	774	220.343	601	224.681	593	193.931	715	670.75	dTDP-L-rhamnose synthase, NAD(P)-dependent dTDP-4-dehydrorhamnose reductase subunit
ECD_01947	178.037	706	250.139	543	232.752	579	217.222	632	615	dTDP-glucose 4,6 dehydratase, NAD(P)-binding
ECD_01948	299.857	435	390.445	361	355.218	392	292.137	479	416.75	putative regulatory subunit for GalU
ECD_01949	2.22719	3624	3.2709	3546	2.53142	3667	2.0943	3725	3640.5	colanic acid biosynthesis protein
ECD_01950	2.04747	3664	2.42175	3668	2.19695	3721	2.50352	3664	3679.25	putative glycosyl transferase
ECD_01951	3.84715	3405	4.57853	3385	4.23204	3445	3.22881	3567	3450.5	colanic acid biosynthesis protein
ECD_01952	1.02919	3867	1.95811	3750	1.31434	3873	2.05007	3731	3805.25	putative colanic acid exporter
ECD_01953	1.0698	3857	1.01713	3917	1.6716	3814	1.46087	3840	3857	colanic biosynthesis UDP-glucose lipid carrier transferase
ECD_01954	1.56979	3761	1.09413	3899	1.37241	3864	1.06864	3903	3856.75	phosphomannomutase
ECD_01955	1.06969	3858	1.81379	3775	1.94413	3762	1.52934	3822	3804.25	mannose-1-phosphate guanyltransferase
ECD_01956	0.591857	3958	0.951781	3925	0.858755	3946	1.60996	3808	3909.25	putative glycosyl transferase
ECD_01957	0.793822	3920	0.165982	4057	0.924101	3937	0.35688	4006	3980	GDP-mannose mannosyl hydrolase
ECD_01958	1.32008	3804	1.01892	3916	1.44624	3852	1.51875	3824	3849	bifunctional GDP-fucose synthetase: GDP-4-dehydro-6-deoxy-D-mannose epimerase/ GDP-4-dehydro-6-L-deoxygalactose reductase
ECD_01959	2.15361	3643	1.93358	3754	1.48223	3845	1.47381	3838	3770	GDP-D-mannose dehydratase, NAD(P)-binding
ECD_01960	0.20452	4048	0.312709	4029	0.0616292	4060	0.165163	4042	4044.75	putative acyl transferase
ECD_01961	0.258456	4035	0.49297	3997	0.949617	3931	0.866	3936	3974.75	putative glycosyl transferase
ECD_01962	0.755416	3935	0.281715	4034	0.526527	3994	0.294277	4020	3995.75	putative colanic acid polymerase
ECD_01963	1.96428	3677	1.32483	3863	1.51142	3837	1.207	3875	3813	putative glycosyl transferase
ECD_01964	1.01285	3873	0.883045	3935	1.11168	3905	0.641549	3968	3920.25	putative acyl transferase
ECD_01965	3.06332	3505	2.01016	3743	1.95466	3759	2.03049	3737	3686	putative glycosyl transferase
ECD_01966	4.97086	3281	4.69444	3373	5.52449	3296	4.05789	3443	3348.25	colanic acid production tyrosine-protein kinase; autokinase; Ugd phosphorylase
ECD_01967	0.629654	3950	0.554358	3995	0.97879	3926	0.625678	3970	3960.25	colanic acid production protein-tyrosine-phosphatase; Wzc-P dephosphorylase
ECD_01968	1.40718	3788	1.5937	3811	1.76901	3795	1.99761	3746	3785	colanic acid export protein; outer membrane auxillary lipoprotein
ECD_01969	78.726	1318	76.108	1418	76.4115	1434	69.6349	1525	1423.75	inner membrane protein
ECD_01970	114.933	997	127.268	991	130.11	955	144.559	920	965.75	suppressor of OmpF assembly mutants; putative outer membrane protein assembly factor; inner membrane-anchored periplasmic protein
ECD_01971	157.206	769	138.745	922	155.406	825	156.5	856	843	deoxycytidine triphosphate deaminase; dCTP deaminase
ECD_01972	73.717	1382	117.985	1051	92.3876	1251	107.306	1151	1208.75	uridine/cytidine kinase
ECD_01973	34.1578	2041	33.341	2110	36.1899	2068	37.9236	2020	2059.75	putative diguanylate cyclase
ECD_01974	15.2973	2591	14.6039	2683	17.3919	2605	15.3442	2630	2627.25	3-methyl-adenine DNA glycosylase II
ECD_01975	17.3615	2516	23.5859	2366	21.0204	2471	28.9364	2214	2391.75	Hsp70 chaperone family protein
ECD_01976	5.66449	3203	5.86197	3262	6.15012	3248	5.75264	3247	3240	protein kinase-related putative non-specific DNA-binding protein
ECD_01977	5.35224	3236	7.30822	3117	5.79878	3268	5.82483	3241	3215.5	ser/thr phosphatase-related protein
ECD_01978	5.92265	3186	5.45242	3303	8.58105	3052	5.425	3287	3207	VMA domain protein
ECD_01979	6.84789	3110	11.3695	2843	11.2249	2883	9.27958	2961	2949.25	multidrug efflux system, subunit A
ECD_01980	8.54636	2962	10.2651	2905	10.1192	2950	12.042	2782	2899.75	multidrug efflux system, subunit B
ECD_01981	5.09648	3264	5.00096	3343	4.90809	3371	6.38027	3193	3292.75	multidrug efflux system, subunit C
ECD_01982	7.41531	3063	5.73699	3272	7.20465	3159	8.92043	2988	3120.5	putative citrate/iron-citrate/zinc-citrate efflux transporter
ECD_01983	7.8413	3022	7.31275	3116	6.30575	3235	8.22688	3043	3104	sensory histidine kinase in two-component regulatory system with BaeR
ECD_01984	45.8333	1806	30.9062	2167	44.5305	1912	46.9733	1868	1938.25	response regulator in two-component regulatory system with BaeS
ECD_01985	24.2428	2285	24.104	2337	23.0783	2400	18.4011	2512	2383.5	UPF0339 family protein
ECD_01986	20.143	2401	36.1361	2039	21.769	2447	38.1772	2014	2225.25	putative peptidase
ECD_02013	0.586001	3961	0	4073	0.137935	4050	0	4072	4039	conserved hypothetical protein; putative exported protein
ECD_02014	3.60054	3432	1.85749	3768	3.19779	3579	1.90358	3763	3635.5	uncharacterized protein
ECD_02015	14.9519	2610	15.8359	2620	13.6945	2751	12.1135	2776	2689.25	phosphatidylglycerol kinase, metal-dependent
ECD_02017	497.419	261	472.165	293	426.542	330	460.583	316	300	galactitol-1-phosphate dehydrogenase, Zn-dependent and NAD(P)-binding
ECD_02018	746.114	174	887.701	149	740.915	186	914.371	151	165	galactitol-specific enzyme IIC component of PTS
ECD_02019	284.906	460	476.109	290	361.717	380	487.067	292	355.5	galactitol-specific enzyme IIB component of PTS
ECD_02020	500.061	260	760.769	181	658.752	213	1094.42	132	196.5	galactitol-specific enzyme IIA component of PTS
ECD_02021	1441.36	88	2454.82	49	2362.71	42	3513.88	24	50.75	D-tagatose 1,6-bisphosphate aldolase 2, subunit
ECD_02024	1245.16	105	1746.64	73	2575.33	37	3605.42	22	59.25	D-tagatose 1,6-bisphosphate aldolase 2, catalytic subunit
ECD_02025	157.083	770	140.593	911	130.947	949	94.8573	1263	973.25	fructose-bisphosphate aldolase class I
ECD_02026	6.15217	3164	8.79028	2995	8.58096	3053	9.36385	2954	3041.5	nucleoside transporter, low affinity
ECD_02027	18.6482	2455	16.3563	2596	16.8979	2620	19.6501	2459	2532.5	ADP-ribosylglycohydrolase family protein
ECD_02028	18.2471	2472	22.4734	2392	22.6178	2415	21.1007	2409	2422	putative kinase
ECD_02029	28.7941	2175	36.502	2035	34.8882	2088	34.1514	2097	2098.75	putative DNA-binding transcriptional regulator
ECD_02030	33.5858	2053	48.5481	1830	49.0253	1846	57.7204	1700	1857.25	putative family 25 glycosyl hydrolase
ECD_02031	140.817	832	151.049	851	156.809	815	210.603	651	787.25	hydroxy-methylpyrimidine kinase and hydroxy-phosphomethylpyrimidine kinase
ECD_02032	199.102	640	214.248	616	278.514	493	264.262	532	570.25	hydoxyethylthiazole kinase
ECD_02033	24.9404	2264	22.1922	2399	24.7754	2347	11.8645	2790	2450	conserved hypothetical protein
ECD_02034	78.5404	1320	74.5051	1440	75.111	1450	47.967	1847	1514.25	hypothetical protein
ECD_02035	47.7391	1768	61.2615	1619	63.3684	1599	42.7864	1932	1729.5	hypothetical protein
ECD_02036	37.7319	1963	53.4115	1751	48.9386	1848	37.8357	2021	1895.75	hypothetical protein
ECD_02037	38.6482	1945	57.1162	1682	58.6918	1666	50.9695	1807	1775	hypothetical protein
ECD_02038	29.1587	2165	25.3731	2306	28.6775	2241	19.3546	2473	2296.25	hypothetical protein
ECD_02039	3.76853	3417	5.83276	3266	5.24092	3331	6.1191	3220	3308.5	hypothetical protein
ECD_02040	0.904937	3902	1.06843	3902	1.49837	3841	1.05978	3904	3887.25	IS1 protein InsB
ECD_02041	0	4117	0	4117	0	4117	0	4117	4117	IS1 protein InsA
ECD_02042	31.0512	2125	19.731	2479	26.7013	2289	19.9333	2444	2334.25	DUF2574 family protein
ECD_02043	379.776	344	369.539	375	418.39	340	448.024	327	346.5	antiporter inner membrane protein
ECD_02044	234.852	554	267.605	507	233.414	577	316.176	451	522.25	methionyl-tRNA synthetase
ECD_02045	4.30509	3355	6.07509	3236	4.93259	3369	5.09773	3328	3322	molybdate metabolism regulator
ECD_02046	6.0799	3173	7.47268	3100	7.14496	3167	7.22753	3129	3142.25	DUF4132 domain-containing protein
ECD_02047	1.19629	3824	0.266933	4038	0.56653	3985	1.36489	3857	3926	uncharacterized protein
ECD_02048	1.58297	3759	3.20937	3552	2.19347	3722	3.70893	3491	3631	putative hexameric AAA+ MoxR family ATPase
ECD_02049	3.96508	3389	4.82597	3359	5.35893	3311	4.98153	3346	3351.25	uncharacterized protein
ECD_02050	2.14671	3645	2.4051	3670	1.98925	3752	3.54494	3515	3645.5	VMA domain putative YehL ATPase stimulator
ECD_02051	7.50259	3054	12.8482	2767	11.4903	2861	10.3065	2887	2892.25	hypothetical protein
ECD_02052	59.0408	1598	81.3499	1361	97.955	1190	64.0988	1600	1437.25	lipoprotein, DUF1307 family
ECD_02053	201.056	633	186.601	703	216.397	620	188.678	735	672.75	DUF1456 family protein
ECD_02054	31.4753	2104	41.7362	1954	71.4802	1491	95.568	1257	1701.5	putative response regulator in two-component system withYehU
ECD_02055	32.7441	2072	51.924	1770	77.8912	1409	117.957	1069	1580	inner membrane putative sensory kinase in two-component system with YehT
ECD_02056	59.4235	1592	38.0265	2010	58.8572	1660	32.6854	2135	1849.25	transcriptional activator of csgD and csgBA
ECD_02057	1.03363	3865	0	4068	0	4081	0	4086	4025	putative membrane protein
ECD_02058	18.9263	2444	16.326	2600	20.1003	2501	14.8276	2655	2550	putative ABC transporter permease
ECD_02059	7.18537	3082	8.03589	3051	7.69231	3112	7.6061	3097	3085.5	putative ABC transporter ATPase
ECD_02060	9.57371	2895	6.65006	3184	8.01246	3088	8.04485	3063	3057.5	putative ABC transporter permease
ECD_02061	21.7464	2354	21.0034	2438	24.1349	2367	17.2695	2548	2426.75	putative ABC transporter periplasmic binding protein
ECD_02062	62.9724	1533	65.6284	1559	66.2857	1549	75.0185	1461	1525.5	beta-D-glucoside glucohydrolase, periplasmic
ECD_02063	151.849	794	185.555	708	187.158	714	214.042	641	714.25	D-lactate dehydrogenase, FAD-binding, NADH independent
ECD_02064	86.7701	1229	60.2614	1635	69.9681	1512	64.3085	1596	1493	D-alanyl-D-alanine endopeptidase
ECD_02065	11.9501	2741	10.007	2920	13.1817	2773	7.92142	3077	2877.75	Yip1 family inner membrane protein
ECD_02066	60.8891	1560	47.2785	1853	59.9972	1643	46.2223	1884	1735	DedA family inner membrane protein
ECD_02067	17.4598	2509	14.9967	2661	21.6935	2451	14.9097	2652	2568.25	putative oxidoreductase
ECD_02068	1.96042	3679	1.59084	3813	1.72209	3803	1.49656	3833	3782	predicted outer membrane protein
ECD_02069	13.4118	2660	23.8089	2354	12.7425	2787	24.3246	2329	2532.5	tRNA-dihydrouridine synthase C
ECD_02070	32.4388	2085	23.8064	2355	28.8055	2237	4.96339	3350	2506.75	UPF0299 family inner membrane protein
ECD_02071	36.1103	2003	36.8464	2028	51.3072	1800	15.8706	2610	2110.25	LrgB family inner membrane protein
ECD_02072	137.011	858	114.296	1080	181.251	738	133.759	974	912.5	cytidine/deoxycytidine deaminase
ECD_02073	25.3862	2252	34.9458	2060	36.7872	2056	38.1077	2016	2096	DUF218 superfamily vancomycin high temperature exclusion protein
ECD_02074	7.58176	3048	11.229	2852	14.2835	2719	10.8309	2854	2868.25	DUF2542 family protein
ECD_02075	13.4088	2661	45.6971	1877	55.7108	1721	73.3308	1476	1933.75	dihydropyrimidine dehydrogenase, NADH-dependent, subunit N
ECD_02076	9.35346	2911	30.7016	2172	35.6232	2077	64.8882	1587	2186.75	dihydropyrimidine dehydrogenase, NADH-dependent, subunit C
ECD_02077	15.7002	2578	18.6955	2516	34.8715	2089	56.3496	1717	2225	methyl-galactoside transporter subunit
ECD_02078	6.9104	3104	14.8356	2667	46.2217	1886	98.4148	1231	2222	methyl-galactoside ABC transporter ATPase
ECD_02080	45.8858	1804	62.5112	1600	136.88	906	221.575	619	1232.25	galactose- and fucose-inducible galactose regulon transcriptional isorepressor; mgl operon transcriptional repressor; autorepressor
ECD_02081	39.8047	1922	35.4533	2051	32.9176	2128	47.1504	1863	1991	DUF418 family putative inner membrane protein
ECD_02082	263.766	493	319.858	432	304.185	449	346.537	420	448.5	GTP cyclohydrolase I
ECD_02083	80.7226	1294	86.1001	1301	93.5891	1235	107.728	1148	1244.5	S-formylglutathione hydrolase
ECD_02084	15.5504	2585	8.51854	3019	11.094	2894	8.5279	3024	2880.5	colicin IA outer membrane receptor and translocator; ferric iron-catecholate transporter
ECD_02085	71.177	1411	72.0614	1465	77.1483	1424	86.6854	1334	1408.5	lysine transporter
ECD_02086	106.931	1057	84.7812	1324	121.214	1010	123.904	1029	1105	putative DNA-binding transcriptional regulator
ECD_02087	24.394	2280	29.3502	2203	30.6641	2190	43.9628	1919	2148	UPF0324 family inner membrane protein
ECD_02088	93.0348	1175	106.555	1127	116.727	1043	119.92	1061	1101.5	endonuclease IV with intrinsic 3'-5' exonuclease activity
ECD_02089	57.3054	1623	62.0281	1610	63.939	1592	79.9492	1402	1556.75	putative kinase
ECD_02090	3.73086	3421	3.93816	3467	4.22443	3447	4.66974	3369	3426	nucleoside permease
ECD_02091	1.89918	3695	1.80764	3777	1.95939	3758	1.62425	3805	3758.75	ribonucleoside hydrolase 2
ECD_02092	2.90425	3525	5.14735	3333	6.53682	3215	9.07088	2977	3262.5	putative transcriptional regulator
ECD_02093	4.37549	3341	5.08383	3336	5.30087	3319	4.81291	3358	3338.5	putative nucleoside transporter
ECD_02094	1.0266	3869	1.51848	3827	0.803435	3954	1.74271	3791	3860.25	pseudouridine 5'-phosphate glycosidase
ECD_02095	0.397031	4008	0.607922	3984	0.326166	4031	0.753788	3954	3994.25	pseudouridine kinase
ECD_02096	30.3631	2135	164.464	795	55.1174	1734	257.751	546	1302.5	fused fructose-specific PTS enzymes: IIBcomponent/IIC components
ECD_02097	21.3095	2365	117.561	1055	32.2516	2148	164.804	811	1594.75	fructose-1-phosphate kinase
ECD_02098	25.2772	2255	131.119	970	39.0108	2006	190.173	729	1490	fused fructose-specific PTS enzymes: IIA component/HPr component
ECD_02099	8.42234	2967	15.7004	2627	11.206	2886	12.5879	2757	2809.25	lactose/glucose efflux system
ECD_02100	17.3303	2518	21.6583	2420	13.2803	2766	13.5487	2718	2605.5	UPF0153 cysteine cluster protein
ECD_02101	60.6091	1565	88.0229	1282	83.5708	1342	87.5443	1322	1377.75	elongation factor P-like protein
ECD_02102	20.6258	2389	19.5555	2483	32.5131	2138	45.0902	1902	2228	putative NAD-dependent D-mannonate oxidoreductase
ECD_02103	177.879	707	166.539	787	180.019	741	248.938	569	701	Zn-stimulated GTPase involved in zinc homeostasis; mutants are cadmium and EDTA sensitive; Zn(2+) binding protein
ECD_02104	414.875	315	344.603	404	389.776	354	403.268	375	362	lipid A 1-diphosphate synthase; undecaprenyl pyrophosphate:lipid A 1-phosphate phosphotransferase
ECD_02105	1245.91	104	1673.93	81	1661.81	76	1696.66	87	87	murein DD-endopeptidase, space-maker hydrolase, mutational suppressor of prc thermosensitivity, outer membrane lipoprotein, weak murein LD-carboxypeptidase
ECD_02106	48.7766	1752	55.4947	1711	63.6214	1594	73.6715	1472	1632.25	resistance protein for phages lambda and N4, putative membrane-anchored cyclic-di-GMP phosphodiesterase
ECD_02107	32.6651	2074	33.7342	2095	37.5575	2036	35.2553	2076	2070.25	microcin C ABC transporter periplasmic binding protein
ECD_02108	29.1567	2166	27.4257	2259	29.145	2226	27.2666	2260	2227.75	microcin C ABC transporter permease
ECD_02109	35.3152	2015	40.8251	1969	37.5805	2035	42.1658	1941	1990	microcin C ABC transporter permease
ECD_02110	99.7586	1120	109.305	1111	123.774	994	112.469	1120	1086.25	microcin C ABC transporter ATPase
ECD_02111	71.8368	1404	85.7156	1306	99.8955	1170	116.054	1087	1241.75	uncharacterized protein
ECD_02112	138.568	846	122.7	1013	131.417	948	146.798	898	926.25	bicyclomycin/cysteine/sulfonamide efflux transporter
ECD_02113	259.525	503	254.711	530	314.342	434	290.167	482	487.25	16S rRNA pseudouridine(516) synthase
ECD_02114	28.5294	2179	27.8352	2247	29.3947	2221	32.4797	2146	2198.25	putative ATP-dependent DNA or RNA helicase
ECD_02115	271.967	476	338.686	412	272.455	508	221.52	620	504	50S ribosomal subunit protein L25
ECD_02116	59.8189	1584	93.7846	1224	87.6981	1310	91.3491	1296	1353.5	spermidine nucleoid-associated protein
ECD_02117	126.12	916	149.92	858	140.245	888	102.366	1197	964.75	UPF0352 family protein
ECD_02118	140.225	834	122.795	1011	107.517	1111	151.781	879	958.75	essential inner membrane DUF3413 domain-containing protein; lipid A production and membrane permeability factor
ECD_02119	12.711	2700	15.4444	2637	13.706	2750	13.7588	2709	2699	predicted autotransporter outer membrane protein
ECD_02120	62.7728	1534	114.933	1074	99.7399	1171	86.9516	1330	1277.25	response regulator in two-component regulatory system with NarQ
ECD_02121	18.2351	2474	22.3463	2395	21.5317	2454	19.57	2463	2446.5	heme lyase, CcmH subunit
ECD_02122	10.0273	2862	10.566	2887	9.96017	2959	10.8419	2853	2890.25	periplasmic thioredoxin of cytochrome c-type biogenesis
ECD_02123	5.99869	3181	7.70697	3089	7.25361	3155	9.21537	2970	3098.75	heme lyase, CcmF subunit
ECD_02124	11.257	2769	9.83123	2933	9.76838	2970	10.3989	2883	2888.75	periplasmic heme chaperone
ECD_02125	1.47816	3777	0.606319	3985	1.15993	3894	0.863566	3937	3898.25	cytochrome c biogenesis protein; heme export ABC transporter holo-CcmE release factor
ECD_02126	7.97945	3009	6.67821	3180	6.11951	3252	9.23306	2966	3101.75	heme export ABC transporter permease; CcmE-interacting protein
ECD_02127	2.18129	3635	2.6813	3617	3.01468	3610	3.46228	3531	3598.25	heme export ABC transporter permease
ECD_02128	4.731	3305	5.95849	3251	5.43514	3303	5.0392	3336	3298.75	heme export ABC transporter ATPase
ECD_02129	5.15318	3257	5.46104	3301	4.63039	3395	4.97998	3347	3325	quinol dehydrogenase, electron source for NapAB
ECD_02130	2.71914	3551	1.36106	3854	3.28951	3566	2.48999	3667	3659.5	nitrate reductase, small, cytochrome C550 subunit, periplasmic
ECD_02131	2.6593	3562	1.56021	3819	2.66142	3648	3.19361	3572	3650.25	ferredoxin-type protein
ECD_02132	2.5519	3575	5.18491	3331	3.94126	3480	4.40927	3393	3444.75	ferredoxin-type protein
ECD_02133	6.72818	3122	7.38257	3112	7.92578	3093	8.31412	3035	3090.5	nitrate reductase, periplasmic, large subunit
[truncated: 2,163 more rows]
