# Supplementary material for: Creating a bacterium that forms eukaryotic nucleosome core particles
Source: Nat Commun. 2024 Sep 27;15:8283. doi: 10.1038/s41467-024-52484-2 (PMC11436726; doi:10.1038/s41467-024-52484-2)
Supplement: Supplementary file 6 — Supplementary Data 3 [file 41467_2024_52484_MOESM6_ESM.xlsx]

## Sheet: Supplementary Data 3
Supplementary Data 3. Number of nucleosome peaks called for different passages during long-term growth.
Passage	Clone ID (#)	No. peaks
2	1	22116
2	2	22411
2	3	22172
2	4	22304
6	1	22263
6	2	22388
6	3	22158
6	4	22102
10	1	22299
10	2	22470
10	3	22266
14	1	22116
14	2	22189
14	3	22214
14	4	22331
