# Supplementary material for: Creating a bacterium that forms eukaryotic nucleosome core particles
Source: Nat Commun. 2024 Sep 27;15:8283. doi: 10.1038/s41467-024-52484-2 (PMC11436726; doi:10.1038/s41467-024-52484-2)
Supplement: Supplementary file 7 — Supplementary Data 4 [file 41467_2024_52484_MOESM7_ESM.xlsx]

## Sheet: Supplementary Data 4
Supplementary Data 4. Differentially expressed genes (DEGs) in the nucleosome-forming strain (Ec-r-pXen) compared to the control strain (Ec-r-pET29a).
Gene ID	Gene Symbol		log2foldChange	p-value*	q-value*	Notes	Notes
pET29a_H	Histone proteins	H2A, H2B, H3 and H4	7.01975	0	0
ECD_10008	Escherichia phage DE3	ea22	1.34379	7.70495e-07	5.98846e-05
ECD_10012		exo	2.02237	1.29131e-10	4.51637e-08
ECD_10013		bet	1.80261	2.98314e-15	3.13006e-12
ECD_10014		gam	1.81373	2.53019e-05	0.000737445
ECD_10017		ea10	2.57775	7.94609e-15	5.55829e-12
ECD_10020		N	1.94034	3.36486e-10	1.00874e-07
ECD_10024		O	1.2356	4.306e-09	6.69344e-07
ECD_10038		B	1.24066	1.04957e-10	4.0046e-08
ECD_10039		C	1.52509	5.91439e-13	2.75808e-10
ECD_10041		E	1.72068	9.23742e-18	1.93847e-14
ECD_10043		Fii	1.7405	2.94485e-06	0.000150726
ECD_10044		Z	1.16788	3.13153e-05	0.000870399
ECD_10045		U	1.92121	1.54346e-05	0.000530977
ECD_10046		V	1.39913	4.80076e-10	1.11938e-07
ECD_10053		I	1.45743	1.96807e-06	0.000108684
EBG00001108721	regulate oxidative and osmotic stress responses		1.02014	1.53686e-07	1.46596e-05		sRNA
ECD_00014	molecular chaperones	dnaK	1.51353	8.41032e-07	6.24774e-05
ECD_00015		dnaJ	1.44513	2.63665e-07	2.40566e-05
ECD_03816		hslU	1.21912	7.52837e-06	0.000289877
ECD_03817		hslV	1.16004	1.54105e-05	0.000530977
ECD_03570		ibpA	1.30775	2.86379e-05	0.000817642		small heat shock protein IbpA
ECD_00554	ferric entorbacin transport	fepE	1.11079	3.40411e-05	0.000939938		Polysaccharide co-polymerase family protein FepE
ECD_03604	β-glucoside transport	yieC	1.8868	6.82657e-11	2.86511e-08		carbohydrate-specific outer membrane porin, cryptic
ECD_04153	ferric dicitrate ABC transporter	fecE	1.18316	1.58632e-05	0.000536919		ferric dicitrate ABC transporter - ATP binding subunit
ECD_02863	inorganic phosphate transport	pitB	1.76551	1.07476e-05	0.000399182		metal phosphate:H+ symporter PitB
ECD_00462	allantoin degradation to ureidoglycolate II	allB	1.01065	1.65527e-05	0.000542749		allantoinase
ECD_02602	sulfate activation for sulfonation, and assimilatory sulfate reduction	cysD	2.91892	1.38697e-05	0.00049453		Sulfate adenylyltransferase subunit 2
ECD_03122	resistance to antibiotics	envR	3.12995	4.16808e-06	0.000194371		DNA-binding transcriptional repressor EnvR
ECD_03898	putative genes whose functions were unknown	yjbE	2.06282	1.13363e-06	7.67395e-05		uncharacterized protein YjbE
ECD_00942		ycbQ	1.35704	1.22773e-06	7.92734e-05		putative laminin-binding fimbrial subunit
ECD_00600		ybeD	1.13592	2.36032e-05	0.000692745		DUF493 domain-containing protein YbeD
ECD_02762		yggP	1.05854	3.43326e-05	0.00094179		putative zinc-binding dehydrogenase YggP
ECD_01298		ycjX	1.16497	7.41513e-06	0.000289877		DUF463 domain-containing protein
ECD_01299		ycjF	1.21005	4.38782e-06	0.000198018		DUF697 domain-containing inner membrane protein YcjF
ECD_01848		yecT	1.39638	5.15472e-06	0.00021743		yecT
ECD_03215		yhfC	1.04166	8.85679e-10	1.72861e-07		putative transporter TsgA
ECD_02326	reduce diacetyl to acetoin	ucpA	-1.26853	1.65224e-09	2.88935e-07		Oxidoreductase UcpA
ECD_02476	disulfide-reducing proteins	trxC	-1.73522	2.75452e-08	3.21131e-06		Reduced thioredoxin 2
ECD_03345	dipeptide/tripeptide: H+ symporter	yhiP	-1.23518	3.68018e-09	5.94066e-07		Dipeptide/tripeptide:H+ symporter
ECD_02275	D-serine transporter	dsdX	-1.7393	3.74157e-05	0.000993885		D-serine transporter
ECD_02552	D-sorbitol transport	srlA	-1.16515	1.21257e-06	7.92734e-05		sorbitol-specific PTS enzyme IIC2 component
ECD_00617	pyrimidine degradation	rihA	-1.12716	1.21418e-08	1.69864e-06		pyrimidine-specific ribonucleoside hydrolase RihA
ECD_02075		yeiT	-1.45426	1.01944e-06	7.37685e-05		NAD-dependent dihydropyrimidine dehydrogenase subunit
ECD_02076		yeiA	-1.58228	1.07435e-06	7.64248e-05		NAD-dependent dihydropyrimidine dehydrogenase subunit
ECD_02701	purine degradation	xdhC	-1.19649	1.44314e-06	8.77806e-05		Putative xanthine dehydrogenase iron-sulfur-binding subunit
ECD_02702		ygeV	-1.38153	1.75096e-08	2.2269e-06		Putative σ54-dependent transcriptional regulator
ECD_01005	glucose degradation	agp	-1.23293	4.31475e-10	1.06524e-07		glucose-1-phosphatase
ECD_02077		mglC	-1.39708	1.83701e-06	0.000102799		D-galactose/methyl-galactoside ABC transporter membrane subunit
ECD_02991	D-glucarate degradation	garL	-2.7244	7.46132e-06	0.000289877		α-dehydro-β-deoxy-D-glucarate aldolase
ECD_02993		garD	-1.84542	1.96428e-05	0.000619855		Galactarate dehydratase
ECD_02165	glycerol degradation	glpQ	-1.27968	2.20315e-05	0.000661232		glycerophosphoryl diester phosphodiesterase, periplasmic
ECD_02168		glpB	-1.45759	2.25372e-05	0.000666118		Anaerobic glycerol-3-phosphate dehydrogenase subunit B
ECD_02169		glpC	-1.60396	1.66412e-06	9.70046e-05		Anaerobic glycerol-3-phosphate dehydrogenase subunit C
ECD_02979	serine or threonine degradation	tdcG	-1.27446	5.2324e-06	0.00021743		L-serine deaminase III
ECD_02980		tdcF	-1.30118	1.85443e-05	0.000594124		Predicted enamine/imine deaminase
ECD_02981		tdcE	-1.55705	1.04426e-07	1.06897e-05		Predicted enamine/imine deaminase
ECD_02982		tdcD	-2.10683	1.7656e-06	0.000100138		Propionate kinase
ECD_02983		tdcC	-2.03705	8.46423e-10	1.72861e-07		Threonine/serine:H+ symporter
ECD_02984		tdcB	-2.15576	1.16266e-06	7.74555e-05		Catabolic threonine dehydratase
ECD_04009	L-aspartate degradation	aspA	-1.17368	3.35267e-09	5.62847e-07		aspartate ammonia-lyase
ECD_03592	tryptophan degradation	tnaA	-2.13431	3.82051e-14	2.29067e-11		Tryptophanase / L-cysteine desulfhydrase
ECD_03593		tnaB	-2.27729	4.48025e-15	3.76072e-12		Typtophan:H+ symporter TnaB
ECD_02477	tRNA modification	yfiP	-1.02011	1.41909e-05	0.000500496		tRNA 3-amino-3-carboxypropyltransferase
ECD_03637	regulatory chaperone for fumarate reductase	yieN	-1.03212	1.57051e-16	2.19714e-13		regulatory ATPase RavA
ECD_02170	putative genes whose functions were unknown	yfaD	-1.03538	9.84361e-06	0.000372195		inactive recombination-promoting nuclease-like protein RpnE
ECD_02708		yqeB	-1.16957	3.60962e-06	0.000179654		XdhC-CoxI family protein YqeB
ECD_02709		yqeC	-1.39473	1.42886e-06	8.77806e-05		Uuncharacterized protein YqeC
ECD_03720			-1.10286	2.67613e-10	8.63978e-08		hypothetical protein
ECD_02613		ygcP	-1.21721	4.97696e-06	0.000213146		putative anti-terminator regulatory protein
*Wald test was used to generate p-values. Benjamini-Hochberg multiple testing correction was used to generate q-values. (q-value <0.001)
