# Supplementary material for: Creating a bacterium that forms eukaryotic nucleosome core particles
Source: Nat Commun. 2024 Sep 27;15:8283. doi: 10.1038/s41467-024-52484-2 (PMC11436726; doi:10.1038/s41467-024-52484-2)
Supplement: Supplementary file 8 — Supplementary Data 5 [file 41467_2024_52484_MOESM8_ESM.xlsx]

## Sheet: Supplementary Data 5
Supplementary Data 5. SNPs from clone #1, 2, 3, and 4 throughout the passages 2, 6, 10, and 14 (labled as p2, p6, p10, and p14), identified by whole genome-seq (WGS) with allele frequency (AF) >= 10% and not present in the control strain (Ec-r-pET29a).
#CLONE	#CHROM	POS	REF base	ALT base	ALLELE FREQUENCY*
					p2	p6	p10	p14
1	CP001509	2205513	G	.			0.107639
1	CP001509	2979123	T	A	0.103825
1	CP001509	2998777	G	A				0.461538
1	CP001509	3400114	C	CGAAATCGTAGGGCA		0.109589
2	CP001509	2979123	T	A	0.112245
3	CP001509	2941203	A	.	0.125
3	CP001509	2998777	G	A		0.5
4	CP001509	2939928	CA	C	0.919149
4	CP001509	2941203	A	.	0.205882
4	CP001509	2976744	G	A		0.454545
4	CP001509	2976891	A	G		0.59375	0.695652	0.8125
4	CP001509	2998777	G	A		0.461538	0.692308
*SNPs with allele frequency (AF) >= 10% and not present in the control strain (Ec-r-pET29a).
