# Supplementary material for: Creating a bacterium that forms eukaryotic nucleosome core particles
Source: Nat Commun. 2024 Sep 27;15:8283. doi: 10.1038/s41467-024-52484-2 (PMC11436726; doi:10.1038/s41467-024-52484-2)
Supplement: Supplementary file 11 — Supplementary Data 8 [file 41467_2024_52484_MOESM11_ESM.xlsx]

## Sheet: Supplementary Data 8
Supplementary Data 8. Gene sequences of RBS-H2A-RBS-H2B-RBS-H3-RBS-H4 in the context of pET-Xen plasmid, under the promoter of T7 and T7 terminator. Nucleotides for RBS, pink letters; nucleotides for S-tag, underlined blue letters; nucleotides for His6-tag, wave-underlined letters; nucleotides for H2A, blue letters; nucleotides for H2B, red letters; nucleotides for H3, brown letters; nucleotides …
AATAATTTTGTTTAACTTTAAGAAGGAGATATACATATGAAAGAAACCGCTGCTGCTAAATTCGAACGCCAGCACATGGACAGCCCAGATCTGCACCACCACCACCACCACGGTACCCTGGTGCCACGCGGTTCCATGGgtATGTCAGGAAGAGGCAAACAAGGCGGTAAAACCCGCGCTAAGGCCAAGACTCGCTCATCTCGGGCTGGGCTACAGTTCCCTGTTGGCCGTGTTCACCGGCTGTTAAGGAAAGGCAATTATGCAGAGCGGGTGGGAGCTGGAGCTCCAGTCTATCTGGCTGCAGTGTTGGAGTATCTGACCGCTGAGATTTTGGAATTGGCCGGGAATGCGGCCCGTGATAACAAGAAGACTCGCATTATCCCCAGACACCTGCAGCTC…
