# Supplementary material for: Creating a bacterium that forms eukaryotic nucleosome core particles
Source: Nat Commun. 2024 Sep 27;15:8283. doi: 10.1038/s41467-024-52484-2 (PMC11436726; doi:10.1038/s41467-024-52484-2)
Supplement: Supplementary file 12 — Supplementary Data 10 [file 41467_2024_52484_MOESM12_ESM.xlsx]

## Sheet: Supplementary Data 10
Supplementary Data 10. Gene sequences of RBS-(GFP1-9-H2A)-RBS-(H2B-GFP10)-RBS-H3-RBS-(GFP11-14-H4) in the context of pET-Xen-spGFP plasmid, under the promoter of T7 and T7 terminator. Nucleotides for RBS, pink letters; nucleotides for H2A, blue letters; nucleotides for H2B, red letters; nucleotides for H3, brown letters; nucleotides for H4, purple letters, nucleotides for sfGFP, green letters; li…
AATAATTTTGTTTAACTTTAAGAAGGAGATATACATATGatgaggaaaggagaagaacttttcactggagtcgtcccaattcttattgaattagatggtgatgttaatgggcacaaattttttgtccgtggagagggtgaaggtgatgctacaatcggaaaactcagccttaaatttatttgcactactggaaaactacctgttccatggccaacacttgtcactactctgacctatggtgttcaatgcttttcccgttatccggatcacatgaaacggcatgactttttcaagagtgccatgcccgaaggttatgtacaggaacgcactatatatttcaaagatgacgggacctacaagacgcgtgctgaagtcaagtttgaaggtgatacccttgtt…
