# Supplementary material for: Creating a bacterium that forms eukaryotic nucleosome core particles
Source: Nat Commun. 2024 Sep 27;15:8283. doi: 10.1038/s41467-024-52484-2 (PMC11436726; doi:10.1038/s41467-024-52484-2)
Supplement: Supplementary file 14 — Supplementary Data 9 [file 41467_2024_52484_MOESM14_ESM.xlsx]

## Sheet: Supplementary Data 9
Supplementary Data 9. A list of primers.
Primer name	Sequence (5’ to 3’)
Amp-SphI-P5	CAAGGAATGGTGCATGGCGATAGCGGAGTGTATA
Amp-SphI-P3	GGGCGCCATCTCCTTGTCCTTTGATCTTTTCTAC
28a-H2B-F	aaaacctgtattttcagggcATGGCCAAGTCCGCTCCAGC
28a-H2B-R	ctgcaggctctagattcgaaaTTACTTGGCGCTGGTGTACTTGGTG
H2B-seq-P5	CGCATCGCAGGGGAAGCC
H4-Trunc-P3	CACCAGGCCGCTGCTACCACGACGGATAGCCGGCTTG
H3-K-P5	TAAGAAGGAGATATACATATGgaaaagcgtgaccacatg
H3-K-P3	AAGTTAAACAAAATTATTGTCGAgTTAgttgagatctttcgaaagg
