# Supplementary material for: Creating a bacterium that forms eukaryotic nucleosome core particles
Source: Nat Commun. 2024 Sep 27;15:8283. doi: 10.1038/s41467-024-52484-2 (PMC11436726; doi:10.1038/s41467-024-52484-2)
Supplement: Supplementary file 17 — Supplementary Data 14 [file 41467_2024_52484_MOESM17_ESM.xlsx]

## Sheet: Supplementary Data 14
Supplementary Data 14. Whole genome-seq data files for long-term growth experiments. They have been deposited to NCBI SRA.
SRA accession	Type	File name 1	File name 2	Description
Released on 20240831	PE150	WGS_long_term_cuture_of_Ec-pET29a_clone_1_p2_R1.fastq.gz	WGS_long_term_cuture_of_Ec-pET29a_clone_1_p2_R2.fastq.gz	Long-term cuture of Ec-r-pET29a, clone 1, p2
Released on 20240831	PE150	WGS_long_term_cuture_of_Ec_pXen_with_1um_IPTG_clone1_p2_R1.fastq.gz	WGS_long_term_cuture_of_Ec_pXen_with_1um_IPTG_clone1_p2_R2.fastq.gz	Long-term cuture of Ec-r-pXen with 1 µM IPTG, clone 1, p2
Released on 20240831	PE150	WGS_long_term_cuture_of_Ec_pXen_with_1um_IPTG_clone2_p2_R1.fastq.gz	WGS_long_term_cuture_of_Ec_pXen_with_1um_IPTG_clone2_p2_R2.fastq.gz	Long-term cuture of Ec-r-pXen with 1 µM IPTG, clone 2, p2
Released on 20240831	PE150	WGS_long_term_cuture_of_Ec_pXen_with_1um_IPTG_clone3_p2_R1.fastq.gz	WGS_long_term_cuture_of_Ec_pXen_with_1um_IPTG_clone3_p2_R2.fastq.gz	Long-term cuture of Ec-r-pXen with 1 µM IPTG, clone 3, p2
Released on 20240831	PE150	WGS_long_term_cuture_of_Ec_pXen_with_1um_IPTG_clone4_p2_R1.fastq.gz	WGS_long_term_cuture_of_Ec_pXen_with_1um_IPTG_clone4_p2_R2.fastq.gz	Long-term cuture of Ec-r-pXen with 1 µM IPTG, clone 4, p2
Released on 20240831	PE150	WGS_long_term_cuture_of_Ec_pXen_with_1um_IPTG_clone1_p6_R1.fastq.gz	WGS_long_term_cuture_of_Ec_pXen_with_1um_IPTG_clone1_p6_R2.fastq.gz	Long-term cuture of Ec-r-pXen with 1 µM IPTG, clone 1, p6
Released on 20240831	PE150	WGS_long_term_cuture_of_Ec_pXen_with_1um_IPTG_clone2_p6_R1.fastq.gz	WGS_long_term_cuture_of_Ec_pXen_with_1um_IPTG_clone2_p6_R2.fastq.gz	Long-term cuture of Ec-r-pXen with 1 µM IPTG, clone 2, p6
Released on 20240831	PE150	WGS_long_term_cuture_of_Ec_pXen_with_1um_IPTG_clone3_p6_R1.fastq.gz	WGS_long_term_cuture_of_Ec_pXen_with_1um_IPTG_clone3_p6_R2.fastq.gz	Long-term cuture of Ec-r-pXen with 1 µM IPTG, clone 3, p6
Released on 20240831	PE150	WGS_long_term_cuture_of_Ec_pXen_with_1um_IPTG_clone4_p6_R1.fastq.gz	WGS_long_term_cuture_of_Ec_pXen_with_1um_IPTG_clone4_p6_R2.fastq.gz	Long-term cuture of Ec-r-pXen with 1 µM IPTG, clone 4, p6
Released on 20240831	PE150	WGS_long_term_cuture_of_Ec_pXen_with_1um_IPTG_clone1_p10_R1.fastq.gz	WGS_long_term_cuture_of_Ec_pXen_with_1um_IPTG_clone1_p10_R2.fastq.gz	Long-term cuture of Ec-r-pXen with 1 µM IPTG, clone 1, p10
Released on 20240831	PE150	WGS_long_term_cuture_of_Ec_pXen_with_1um_IPTG_clone2_p10_R1.fastq.gz	WGS_long_term_cuture_of_Ec_pXen_with_1um_IPTG_clone2_p10_R2.fastq.gz	Long-term cuture of Ec-r-pXen with 1 µM IPTG, clone 2, p10
Released on 20240831	PE150	WGS_long_term_cuture_of_Ec_pXen_with_1um_IPTG_clone3_p10_R1.fastq.gz	WGS_long_term_cuture_of_Ec_pXen_with_1um_IPTG_clone3_p10_R2.fastq.gz	Long-term cuture of Ec-r-pXen with 1 µM IPTG, clone 3, p10
Released on 20240831	PE150	WGS_long_term_cuture_of_Ec_pXen_with_1um_IPTG_clone4_p10_R1.fastq.gz	WGS_long_term_cuture_of_Ec_pXen_with_1um_IPTG_clone4_p10_R2.fastq.gz	Long-term cuture of Ec-r-pXen with 1 µM IPTG, clone 4, p10
Released on 20240831	PE150	WGS_long_term_cuture_of_Ec_pXen_with_1um_IPTG_clone1_p14_R1.fastq.gz	WGS_long_term_cuture_of_Ec_pXen_with_1um_IPTG_clone1_p14_R2.fastq.gz	Long-term cuture of Ec-r-pXen with 1 µM IPTG, clone 1, p14
Released on 20240831	PE100	WGS_long_term_cuture_of_Ec_pXen_with_1um_IPTG_clone2_p14_R1.fastq.gz	WGS_long_term_cuture_of_Ec_pXen_with_1um_IPTG_clone2_p14_R2.fastq.gz	Long-term cuture of Ec-r-pXen with 1 µM IPTG, clone 2, p14
Released on 20240831	PE100	WGS_long_term_cuture_of_Ec_pXen_with_1um_IPTG_clone3_p14_R1.fastq.gz	WGS_long_term_cuture_of_Ec_pXen_with_1um_IPTG_clone3_p14_R2.fastq.gz	Long-term cuture of Ec-r-pXen with 1 µM IPTG, clone 3, p14
Released on 20240831	PE100	WGS_long_term_cuture_of_Ec_pXen_with_1um_IPTG_clone4_p14_R1.fastq.gz	WGS_long_term_cuture_of_Ec_pXen_with_1um_IPTG_clone4_p14_R2.fastq.gz	Long-term cuture of Ec-r-pXen with 1 µM IPTG, clone 4, p14
