# Supplementary material for: Creating a bacterium that forms eukaryotic nucleosome core particles
Source: Nat Commun. 2024 Sep 27;15:8283. doi: 10.1038/s41467-024-52484-2 (PMC11436726; doi:10.1038/s41467-024-52484-2)
Supplement: Supplementary file 18 — Supplementary Data 15 [file 41467_2024_52484_MOESM18_ESM.xlsx]

## Sheet: Supplementary Data 15
Supplementary Data 15. Duration of culture time before the photos were taken for different conditions in Fig. 6
Media	18°C	30°C	37°C	42°C
M9	134 h	41 h	17 h	17 h
M9+Glu	134 h	41 h	17 h	17 h
M9+Lac	210 h	131 h	131 h	59 h
M9+Gly	134 h	62 h	38 h	38 h
M9+CAA	134 h	41 h	17 h	17 h
R2A	134 h	79 h	55 h	55 h
LB	134 h	41 h	17 h	17 h
pH 5	134 h	41 h	17 h	17 h
pH 7	134 h	41 h	17 h	17 h
pH 9	134 h	41 h	17 h	17 h
0.5 % NaCl	134 h	41 h	17 h	17 h
3% NaCl	134 h	41 h	17 h	17 h
5% NaCl	134 h	41 h	17 h	17 h
