# Supplementary material for: Creating a bacterium that forms eukaryotic nucleosome core particles
Source: Nat Commun. 2024 Sep 27;15:8283. doi: 10.1038/s41467-024-52484-2 (PMC11436726; doi:10.1038/s41467-024-52484-2)
Supplement: Supplementary file 20 — Source Data [file 41467_2024_52484_MOESM20_ESM.xlsx]

## Sheet: Fig. 1b
Fig. 1 | In vivo assembly and detection of eukaryotic nucleosome core in E. coli
b, Expression of Xenopus histones in E. coli Rosetta(DE3) grown at 37 °C, induced with (+) or without (-) 400 μM IPTG. T, total lysate; S, supernatant; P, pellet; M, protein standards. tag-H2A, 18.15 kDa; H2B, 13.64 kDa; H3, 15.07 kDa; tag-H4, 13.31 kDa. The figure is representative of three independent experiments.

## Sheet: Fig. 1d
Fig. 1 | In vivo assembly and detection of eukaryotic nucleosome core in E. coli
d, DNA fragmentation profiles of two E. coli strains grown at 37 ºC, induced with 400 μM IPTG, using ecMNase assay. Arrows mark mono-, di- and tri-nucleosome bands. M, DNA standards. In b and d, Ec-r-pET29a represents the control strain with pET29a, while Ec-r-pXen represents the nucleosome-forming strain. The figure is representative of three independent experiments.

## Sheet: Fig. 1e
Fig. 1 | In vivo assembly and detection of eukaryotic nucleosome core in E. coli
e, Elution diagram of the nucleosome complexes from the size exclusion chromatography monitored by UV (280 nM) absorption (top), and SDS-PAGE analysis of fractions 27-46 (bottom). The 8-15 mL elution peak corresponds to these fractions. The figure is representative of three independent experiments.

## Sheet: Fig. 1g
Fig. 1 | In vivo assembly and detection of eukaryotic nucleosome core in E. coli
g, Expression of Xenopus histones in E. coli strains Ec-r-pXen-H3del and Ec-r-pXen-H3Δ containing pET-Xen-H3del and pET-Xen-H3Δ, grown at 37 °C, induced with (+) or without (-) 400 μM IPTG, respectively. H3Δ, 11.55 kDa. The figure is representative of three independent experiments.

## Sheet: Fig. 1h
Fig. 1 | In vivo assembly and detection of eukaryotic nucleosome core in E. coli.
h, DNA fragmentation profiles of strains Ec-r-pXen-H3del and Ec-r-pXen-H3Δ using ecMNase assay.

## Sheet: Fig. 2c
Fig. 2 | Visualization of in vivo nucleosome formation in E. coli using tripartite split GFP (spGFP).
c, DNA fragmentation profiles of strains Ec-r-pXen-spGFP-H3Δ and Ec-r-pXen-spGFP, grown at 37 °C, induced with 400 µM IPTG, using ecMNase assay. The complete gel pieces are provided in Supplementary Fig. 5c. The figure is representative of three independent experiments.

## Sheet: Fig. 3b
Fig. 3 | In vivo nucleosome assembly with varying histones expression levels in E. coli.
b, SDS-PAGE analysis for expression of Xenopus histones, induced by IPTG at different concentrations for ~1 hour.

## Sheet: Fig. 3c
Fig. 3 | In vivo nucleosome assembly with varying histones expression levels in E. coli.
c, ecMNase assay for titration of nucleosome formation at different IPTG concentration, for which the prolonged MNase digestion conditions were used. M, DNA standards.

## Sheet: Fig. 3d
Fig. 3 | In vivo nucleosome assembly with varying histones expression levels in E. coli.
d, Quantification of histones expression levels represented by tag-H2A (Fig. 3b) and mono-nucleosome DNA fragments (Fig. 3c) in E. coli at different IPTG concentration. Data are normalized with the maximum value as 100%, and represent mean ± SEM of three independent experiments (n=3) for H2A protein, and four independent experiments (n = 4) for mono-nucleosomal DNA
The nucleosome-protected DNA bands's grayscale values were extracted from Fig. 3c and three additional gels.
	Replicate	0	1	10	25	50	75	100	200	400
	gel-1	0	1032.17	1695.83	4584.17	7493.61	11302.9	11406.8	11334.5	12965.5
	gel-2	0	1453.07	1185.49	5505.85	7645.51	9162.21	11443.7	10084	13236.4
	gel-3	0	390.193	2372.12	3631.19	5531.11	8448.51	7992.36	9347.09	12122
	gel-4	0	833.586	1153.71	3979.83	6933.31	9155.12	8973.49	11404.5	10559.3
Normalized grayscale values of corresponding nucleosome_protected DNA bands.
	Replicate	0	1	10	25	50	75	100	200	400
	gel-1	0	0.0796093	0.130796	0.353568	0.577967	0.87177	0.879786	0.874206	1
	gel-2	0	0.109779	0.0895628	0.415964	0.577614	0.692201	0.864569	0.761839	1
	gel-3	0	0.0321887	0.195687	0.299553	0.456286	0.696955	0.659325	0.771083	1
	gel-4	0	0.0730925	0.101162	0.348969	0.607944	0.802761	0.786835	1	0.925885
	Mean	0	0.0736673	0.129302	0.354514	0.554953	0.765922	0.797629	0.851782	0.981471
	SEM	0	0.0159691	0.0237701	0.0238545	0.0336481	0.0435434	0.0503945	0.0555829	0.0185288
The histone's grayscale values were extracted from Fig. 3b and two additional gels.
	Replicate	0	1	10	25	50	75	100	200	400
	gel-1	16	193	246	269	526	709	747	849	881
	gel-2	16	188	233	313	456	561	644	790	800
	gel-3	24	234	248	296	369	492	510	614	689
Normalized grayscale values of corresponding histone bands.
	Replicate	0	1	10	25	50	75	100	200	400
	gel-1	0.0181612	0.219069	0.279228	0.305335	0.597049	0.804767	0.8479	0.963678	1
	gel-2	0.02	0.235	0.29125	0.39125	0.57	0.70125	0.805	0.9875	1
	gel-3	0.0348331	0.3396	0.3599	0.4296	0.5356	0.7141	0.7402	0.8911	1
	Mean	0.0243314	0.264556	0.310126	0.375395	0.56755	0.740039	0.7977	0.947426	1
	SEM	0.0052776	0.0378026	0.0251278	0.0367378	0.017781	0.032576	0.0313039	0.0289904	0

## Sheet: Fig.3e
Fig. 3 | In vivo nucleosome assembly with varying histones expression levels in E. coli.
e, Genome-wide coverage of nucleosome-protected fragments along the E. coli genome in IPTG-titration experiments. Peak height represents coverage depth of nucleosome-protected fragments. Values in brackets represent the range of Y-axis. The identity of each sample is listed to the right.
*The genome-wide coverage depth of nucleosome-protected fragments along the E. coli genome is calculated using Danpos with fixedStep "start=1 step=10 span=10".
*Position (bp)	IPTG concentration
	1µM	10µM	25µM	50µM	75µM	100µM	200µM	400µM
1	0	0	0	0	0	0	0	0
11	0	0	0	0	0	0	0	0
21	0	0	0	0	0	0	0	0
31	0	0	0	0	0	0	0	0
41	96	392	636	980	1576	1544	1776	1692
51	236	816	1380	2168	3392	3244	3852	3736
61	316	912	1648	2628	3960	3736	4564	4424
71	384	996	1892	2988	4500	4268	5240	4880
81	428	1020	2040	3160	4892	4608	5708	5160
91	436	1060	2316	3376	5432	5148	6252	5688
101	460	1088	2568	3532	5816	5596	6608	5948
111	432	1084	2636	3556	5924	5796	6820	5924
121	376	860	2300	3188	5540	5448	6568	5540
131	360	544	1812	2584	4664	4576	5672	4772
141	300	504	1704	2404	4388	4476	5384	4588
151	228	544	1636	2312	4528	4776	5540	4768
161	176	556	1552	2148	4544	4864	5556	4948
171	140	616	1588	2204	4768	5088	5820	5352
181	136	708	1576	2348	5180	5396	6240	5964
191	136	784	1512	2432	5508	5556	6472	6380
201	136	848	1528	2692	5892	5764	6744	6840
211	156	924	1576	2996	6292	6160	7136	7500
221	196	1024	1644	3252	6660	6628	7628	8024
231	252	1048	1708	3384	6824	6716	7840	8212
241	280	992	1696	3308	6572	6288	7440	8016
251	316	972	1700	3412	6356	5988	7092	7916
261	392	980	1804	3604	6204	5860	6864	7824
271	424	916	1800	3596	5748	5520	6356	7356
281	436	808	1684	3456	5256	5088	5852	6892
291	500	820	1880	3640	5308	5168	5824	6948
301	568	896	2428	4200	5848	5664	6204	7416
311	612	900	2788	4496	6104	5812	6184	7544
321	628	900	2928	4620	6176	5972	6072	7564
331	648	960	3232	5008	6612	6516	6500	7904
341	672	976	3420	5216	6900	6768	6732	7920
351	672	952	3468	5248	7148	6988	6988	8000
361	716	1008	3664	5496	7704	7444	7588	8528
371	768	1168	3992	5972	8448	8192	8436	9348
381	796	1212	4092	6088	8648	8500	8804	9708
391	816	1176	3936	5840	8232	8112	8448	9356
401	784	1196	4004	5888	8104	8136	8532	9412
411	740	1208	4104	5920	8092	8148	8600	9492
421	728	1180	3876	5564	7684	7700	8140	9052
431	720	1148	3624	5252	7264	7400	7844	8740
441	680	1136	3428	5104	6888	7140	7456	8436
451	628	1084	3176	4824	6296	6712	6872	7884
461	576	964	2908	4436	5628	6068	6180	7148
471	476	904	2708	4104	5224	5608	5732	6648
481	380	848	2468	3660	4868	5356	5440	6272
491	368	804	2168	3308	4764	5132	5228	6108
501	408	816	1980	3300	4948	5088	5416	6316
511	440	816	2012	3452	5132	5232	5740	6556
521	568	904	2320	3824	5760	5780	6332	7132
531	792	1068	2752	4360	6464	6368	6996	7784
541	1096	1292	3292	4960	7100	6860	7520	8320
551	1460	1540	3764	5540	7692	7392	7964	8920
561	1664	1616	3880	5712	7784	7496	8004	9016
571	1712	1608	3932	5840	7832	7528	7952	8896
581	1752	1588	4004	5876	7704	7416	7724	8496
591	1752	1516	4036	5620	7380	7116	7264	7880
601	1696	1472	4012	5448	7224	6956	6972	7652
611	1536	1380	3760	5092	6748	6432	6488	7324
621	1316	1268	3472	4652	6308	6024	6076	7012
631	1052	1092	3104	4176	5784	5720	5624	6456
641	700	876	2732	3600	5300	5312	5176	5764
651	488	808	2680	3384	5312	5304	5132	5552
661	432	808	2632	3336	5232	5252	5156	5408
671	380	796	2556	3316	5256	5212	5332	5536
681	384	796	2524	3476	5460	5396	5552	5720
691	420	880	2684	3880	5904	5840	6000	6116
701	448	1004	3072	4460	6640	6544	6744	6960
711	492	1020	3240	4676	6940	6872	7108	7368
721	468	996	3296	4828	7172	7028	7428	7756
731	452	988	3320	5028	7332	7064	7628	8000
741	484	1048	3256	5128	7260	6956	7560	8080
751	568	1100	3172	5080	7160	6916	7392	8208
761	628	1148	3192	5216	7260	7284	7612	8580
771	612	1260	3404	5532	7412	7788	8132	9096
781	656	1260	3496	5568	7276	7932	8220	9164
791	712	1156	3292	5304	6856	7700	7808	8652
801	688	1116	3140	5196	6608	7584	7576	8368
811	680	1136	3056	5148	6520	7500	7504	8340
821	688	1132	2992	5000	6304	7340	7280	8176
831	676	1040	2928	4852	6104	7156	7020	7912
841	608	960	2864	4724	6068	6924	6916	7700
851	552	920	2768	4468	5868	6456	6584	7276
861	552	856	2556	4032	5504	5840	5940	6696
871	492	840	2444	3816	5460	5636	5736	6536
881	436	916	2572	3992	5772	5772	5980	6784
891	432	952	2600	4044	5984	5612	5972	6788
901	448	920	2444	3884	5848	5256	5640	6316
911	496	964	2516	4116	6152	5528	5872	6484
921	560	1132	2944	4708	6980	6348	6700	7368
931	788	1232	3168	4976	7332	6808	7100	7812
941	1008	1192	3076	4928	7124	6724	6832	7640
951	1064	1232	3176	5240	7400	7032	7032	8028
961	1128	1252	3184	5432	7640	7172	7280	8348
971	1120	1220	3244	5644	7748	7332	7480	8544
981	1152	1176	3372	5832	7780	7524	7580	8712
991	1192	1160	3436	5848	7904	7644	7816	9064
1001	1128	1140	3416	5676	7788	7528	7868	9144
1011	1052	956	2996	5168	6928	6644	7044	8300
1021	832	832	2756	4976	6492	6108	6592	7876
1031	604	844	2800	5012	6568	6112	6624	7964
1041	516	764	2584	4704	6236	5748	6304	7624
1051	456	676	2324	4260	5684	5268	5764	7016
1061	432	724	2180	4064	5440	5140	5520	6824
1071	376	800	2064	3972	5220	5072	5452	6752
1081	348	784	1964	3828	4952	4976	5224	6468
1091	372	788	1948	3964	5108	5276	5396	6672
1101	420	828	2076	4076	5628	5852	5972	7212
1111	468	848	2132	4020	5880	6104	6240	7424
1121	468	924	2268	4252	6252	6472	6728	7804
1131	492	988	2488	4476	6624	6860	7172	8056
1141	508	1060	2624	4640	6756	7084	7388	8260
1151	524	1032	2564	4476	6656	6944	7376	8236
1161	540	960	2576	4280	6756	6852	7328	8144
1171	532	1004	2744	4328	6904	6948	7344	8108
1181	540	972	2680	4068	6460	6408	6820	7452
1191	508	940	2496	3828	5976	5764	6232	6784
1201	444	972	2516	3824	5884	5668	6124	6620
1211	432	936	2576	3700	5716	5620	5964	6556
1221	416	860	2408	3424	5276	5220	5512	6220
1231	388	776	2292	3236	4988	4820	5152	5808
1241	388	712	2248	3012	4716	4516	4760	5320
1251	392	720	2288	3104	4704	4576	4768	5332
1261	380	780	2548	3660	5216	5044	5300	6044
1271	388	872	2968	4348	6016	5840	6140	7060
1281	484	936	3340	4952	6552	6608	6912	7968
1291	656	1008	3620	5364	6812	7020	7304	8452
1301	860	1156	3904	5700	7064	7244	7572	8596
1311	956	1312	4292	6140	7668	7864	8072	9148
1321	948	1432	4644	6660	8620	8880	8852	10220
1331	952	1456	4668	6812	8924	9156	9136	10624
1341	960	1472	4712	6752	8900	8984	9108	10656
1351	944	1508	4768	6772	9088	9112	9256	10848
1361	912	1488	4552	6508	8840	8884	8872	10584
1371	844	1460	4352	6116	8384	8344	8268	10072
1381	700	1428	4192	5940	8300	8120	8032	9820
1391	504	1300	3884	5604	8088	7808	7668	9432
1401	396	1160	3556	5144	7464	7152	7124	8684
1411	396	1128	3496	4984	6908	6608	6768	8056
1421	456	1172	3620	5116	6816	6632	6812	7964
1431	508	1236	3524	5124	6872	6848	6936	8024
1441	520	1220	3268	4872	6632	6580	6708	7784
1451	528	1180	3116	4684	6424	6248	6544	7444
1461	516	1180	3052	4644	6460	6240	6548	7276
1471	520	1132	2892	4452	6204	6052	6252	7068
1481	552	1080	2716	4352	5936	5840	6100	6984
1491	584	1128	2824	4696	6216	6104	6484	7408
1501	648	1192	2804	4788	6500	6324	6736	7736
1511	684	1244	2780	4916	7032	6716	7140	8272
1521	680	1276	2920	5320	7584	7200	7576	8736
1531	712	1236	2824	5284	7476	7100	7440	8504
1541	712	1208	2804	5172	7348	7020	7288	8468
1551	692	1220	2864	5232	7312	7072	7216	8616
1561	696	1216	2872	5276	7288	7080	7244	8696
1571	696	1220	2924	5336	7504	7276	7412	8884
1581	688	1212	2932	5420	7764	7480	7572	9124
1591	628	1156	2948	5564	7904	7548	7684	9312
1601	524	1128	2940	5552	7812	7456	7564	9204
1611	472	1084	2828	5208	7540	7176	7288	8896
1621	436	1048	2832	5000	7360	7056	7176	8668
1631	448	1060	2912	5052	7316	6984	7200	8412
1641	476	1044	2892	5076	7392	6920	7300	8152
1651	440	1040	2928	5072	7512	6952	7432	8012
1661	412	1120	3076	5212	7792	7200	7856	8236
1671	440	1188	3044	5204	7924	7504	8224	8456
1681	488	1208	2988	5068	7892	7624	8232	8388
1691	496	1208	3080	5016	7752	7516	8164	8236
1701	480	1180	3184	5080	7592	7440	8164	8136
1711	512	1196	3288	5256	7672	7568	8260	8308
1721	556	1192	3260	5132	7584	7508	8180	8416
1731	592	1216	3284	5004	7492	7388	7992	8424
1741	640	1320	3352	5064	7692	7440	7924	8588
1751	656	1324	3284	4968	7760	7356	7624	8520
1761	652	1300	3272	4828	7580	7124	7108	8288
1771	652	1300	3344	4840	7388	7044	6832	8248
1781	648	1244	3268	4728	7068	6848	6508	7960
1791	620	1172	3008	4408	6684	6436	6072	7500
1801	580	1092	2804	4072	6388	6072	5736	7104
1811	528	1080	2752	4056	6584	6372	6028	7320
1821	476	1076	2712	4116	6860	6808	6632	7752
1831	452	1016	2616	4104	6860	6956	6980	7836
1841	472	980	2508	4228	6800	7020	7084	7880
1851	488	1020	2636	4512	7024	7136	7344	8040
1861	484	1112	2760	4780	7356	7344	7856	8184
1871	528	1188	2756	4964	7744	7688	8356	8592
1881	632	1224	2848	5196	8156	8184	8816	9308
1891	724	1232	2940	5420	8304	8408	9040	9724
1901	800	1324	3172	5732	8484	8332	9060	9844
1911	856	1452	3488	6120	8704	8472	9140	10016
1921	928	1488	3708	6400	8680	8612	9124	10200
1931	976	1488	3804	6332	8436	8456	8884	10076
1941	952	1380	3568	5936	7908	7916	8368	9484
1951	944	1204	3228	5448	7312	7244	7636	8764
1961	900	1148	3116	5216	6992	6960	7140	8308
1971	796	1168	3072	5104	6724	6640	6732	7824
1981	712	1228	3096	5052	6716	6520	6668	7620
1991	680	1160	2896	4856	6368	6328	6336	7264
2001	672	1040	2508	4388	5904	5900	5740	6812
2011	608	1004	2248	3928	5676	5524	5396	6384
2021	528	976	2240	3932	5672	5576	5540	6352
2031	504	1076	2560	4364	6248	6208	6308	7068
2041	536	1176	2768	4584	6568	6480	6636	7480
2051	612	1216	2820	4732	6628	6468	6740	7708
2061	656	1284	2932	5036	6968	6720	7068	8020
2071	652	1292	2972	5180	7224	6908	7252	8200
2081	608	1280	3044	5248	7396	7128	7464	8400
2091	560	1256	3152	5360	7432	7256	7560	8412
2101	528	1268	3336	5688	7788	7532	7904	8776
2111	516	1260	3392	5768	7872	7464	7916	8808
2121	516	1120	3052	5252	7108	6748	7064	7944
2131	456	1032	2804	4924	6752	6444	6696	7552
2141	360	1056	2928	5064	7052	6688	6984	7776
2151	348	1024	2952	5028	6848	6588	6836	7612
2161	392	960	2756	4728	6204	6172	6316	7004
2171	428	980	2648	4588	5996	6052	6208	6760
2181	436	996	2724	4684	6116	6144	6380	6872
2191	428	976	2740	4796	6220	6284	6500	6876
2201	448	984	2668	4712	6244	6324	6536	6768
2211	460	1068	2932	5032	6660	6712	7024	7192
2221	488	1128	3116	5312	6860	6888	7312	7348
2231	548	1012	2836	4824	6160	6252	6680	6608
2241	540	936	2748	4492	5884	6004	6532	6444
2251	476	1008	2952	4716	6264	6348	6912	6800
2261	416	1032	3016	4776	6308	6332	6916	6736
2271	404	1000	2848	4424	5916	5948	6656	6452
2281	424	924	2608	3932	5152	5356	6092	5948
2291	408	912	2556	3872	4816	5156	5860	5760
2301	396	896	2412	3740	4760	5052	5716	5632
2311	376	872	2364	3644	4948	5104	5760	5760
2321	340	960	2532	3824	5428	5444	6168	6236
2331	328	968	2432	3684	5360	5284	5976	6000
2341	320	872	2216	3440	5060	4960	5620	5688
2351	312	796	2080	3380	4896	4804	5472	5680
2361	312	780	2148	3576	5104	4928	5644	5992
2371	336	812	2372	3884	5680	5344	6140	6624
2381	472	796	2420	3936	5892	5488	6192	6772
2391	644	760	2472	3836	5724	5320	5880	6488
2401	708	736	2560	3932	5580	5276	5708	6328
2411	712	652	2464	4040	5444	5180	5532	6108
2421	748	688	2624	4460	5804	5612	5904	6488
2431	836	808	2924	4980	6440	6388	6576	7312
2441	900	900	3156	5280	7012	6996	7076	8088
2451	968	1012	3336	5572	7348	7460	7292	8432
2461	1092	1140	3588	5996	7668	7856	7524	8656
2471	1064	1256	3956	6564	8268	8336	8196	9404
2481	908	1264	3868	6660	8324	8372	8404	9628
2491	840	1228	3620	6308	7956	7984	8108	9324
2501	816	1232	3712	6180	7976	7956	8120	9348
2511	784	1176	3756	6096	8004	7892	8052	9368
2521	776	1148	3732	6008	7912	7608	7868	9188
2531	764	1220	3868	6160	8040	7612	7940	8992
2541	692	1188	3816	6024	7880	7340	7704	8588
2551	568	1092	3568	5640	7544	7024	7332	8344
2561	456	1144	3504	5528	7616	7112	7328	8496
2571	452	1224	3572	5588	7832	7280	7432	8700
2581	504	1200	3580	5572	7816	7352	7408	8724
2591	512	1164	3456	5368	7556	7168	7188	8456
2601	508	1220	3336	5220	7392	7044	6920	8152
2611	476	1224	3208	4976	7060	6832	6452	7776
2621	440	1124	3124	4828	6760	6668	6244	7560
2631	428	1076	3108	4852	6808	6716	6412	7536
2641	392	1060	3056	4592	6712	6536	6312	7260
2651	384	984	3016	4308	6512	6452	6148	6960
2661	392	980	3096	4448	6816	6848	6544	7308
2671	372	1068	3232	4696	7308	7292	7076	7892
2681	396	1148	3352	5048	7720	7700	7536	8476
2691	424	1176	3400	5304	7972	8096	8128	9104
2701	436	1152	3344	5352	7996	8280	8580	9392
2711	480	1184	3184	5268	7972	8192	8548	9364
2721	496	1288	3192	5384	8380	8520	8836	9872
2731	508	1300	3128	5536	8532	8728	9024	10168
2741	524	1188	2728	5120	7844	7980	8308	9408
2751	508	1072	2412	4600	7056	7092	7496	8520
2761	480	1012	2200	4352	6544	6588	7056	7956
2771	440	988	2008	4116	6132	6172	6708	7484
2781	412	924	1856	3760	5708	5576	6180	6780
2791	368	916	1872	3628	5656	5384	5976	6528
2801	340	864	1836	3388	5424	5224	5728	6316
2811	364	876	1804	3304	5232	5108	5552	6080
2821	396	976	1952	3532	5580	5356	5900	6384
2831	460	1000	2084	3660	5960	5660	6256	6764
2841	496	1056	2172	3844	6444	6168	6644	7332
2851	532	1108	2256	4016	6848	6496	6960	7920
2861	584	1156	2372	4196	7084	6712	7152	8312
2871	600	1180	2432	4368	7184	6868	7252	8580
2881	612	1176	2400	4416	7176	6712	7128	8496
2891	592	1176	2348	4408	7184	6536	7024	8304
2901	580	1036	2120	3960	6512	5908	6420	7660
2911	548	1020	2004	3756	6036	5532	5864	7172
2921	492	1132	2144	4088	6320	5704	6056	7564
2931	484	1180	2364	4424	6564	5808	6344	7848
2941	480	1264	2616	4752	6844	6176	6580	7892
2951	500	1268	2800	4860	7092	6504	6780	7912
2961	548	1308	3128	5080	7364	6784	7056	8080
2971	580	1452	3588	5592	7964	7456	7724	8772
2981	624	1524	3820	5908	8288	7912	8160	9360
2991	628	1548	3976	6264	8692	8304	8524	9956
3001	608	1468	4016	6340	8852	8312	8680	10164
3011	584	1396	3980	6084	8516	8100	8468	9776
3021	560	1396	3944	5972	8128	8072	8200	9448
3031	540	1328	3808	5776	7632	7676	7708	9120
3041	512	1312	3692	5588	7248	7408	7188	8872
3051	516	1300	3424	5388	7004	7384	6888	8764
3061	520	1172	3120	5104	6832	7168	6660	8708
3071	508	1116	3072	5104	7144	7240	6840	8944
3081	556	1148	3096	5164	7452	7504	7148	9028
3091	636	1180	3144	5208	7572	7788	7432	9100
3101	660	1224	3240	5476	7888	8160	7852	9444
3111	672	1256	3368	5584	8140	8296	8088	9632
3121	668	1276	3476	5604	8488	8516	8436	9860
3131	620	1244	3436	5708	8852	8644	8820	10068
3141	560	1200	3424	5700	8900	8436	8816	9900
3151	564	1172	3304	5420	8392	7912	8320	9148
3161	568	1152	3232	5112	7876	7548	7956	8484
3171	520	1144	3280	4960	7684	7328	7900	8272
3181	468	1152	3240	4976	7584	7188	7856	8180
3191	468	1148	3192	4984	7600	7332	7736	8120
3201	476	1088	3068	4816	7576	7480	7552	8100
3211	460	1016	2912	4672	7352	7412	7196	7776
3221	464	980	2884	4588	7228	7500	7144	7700
3231	476	948	2904	4464	7096	7628	7252	7868
3241	444	968	2944	4452	7088	7756	7344	7972
3251	392	1012	2956	4708	7176	7988	7440	8364
3261	380	964	2796	4676	6764	7712	6904	8116
3271	412	888	2656	4364	6284	7200	6256	7396
3281	428	864	2604	4252	6028	6720	6036	6996
3291	420	860	2560	4224	5868	6300	6024	6788
3301	468	888	2524	4188	5816	6200	6116	6912
3311	536	960	2600	4316	6040	6348	6316	7192
3321	580	1036	2752	4616	6528	6568	6552	7456
3331	604	1080	2856	4968	6856	6824	6784	7768
3341	660	1112	2952	5208	7108	7064	7140	7988
3351	708	1172	3060	5456	7608	7600	7772	8460
3361	696	1244	3212	5728	8116	8224	8316	9168
3371	680	1324	3452	5936	8432	8680	8732	9808
3381	664	1344	3588	6096	8584	8900	8940	10096
3391	636	1332	3732	6280	8776	9084	9188	10248
3401	596	1300	3812	6240	8600	8892	9076	10080
3411	524	1228	3600	5888	8064	8340	8676	9696
3421	488	1128	3336	5436	7536	7860	8332	9308
3431	460	1016	3112	4904	7044	7380	7700	8788
3441	392	992	3020	4580	6740	6960	7196	8576
3451	356	956	2908	4304	6296	6428	6768	8292
3461	400	864	2640	3960	5892	6120	6416	7988
3471	464	880	2512	3872	5776	6116	6336	7976
3481	472	1004	2488	4012	5824	6156	6252	8056
3491	516	1140	2488	4232	6116	6464	6308	8328
3501	744	1236	2584	4440	6388	6748	6432	8540
3511	960	1368	2832	4756	6796	7040	6712	8848
3521	1080	1508	3100	5080	7108	7324	7104	9244
3531	1232	1588	3344	5456	7508	7804	7640	9740
3541	1352	1716	3760	6172	8452	8772	8576	10580
3551	1424	1776	3972	6528	8788	9120	8904	10760
3561	1440	1716	3900	6528	8780	9112	8888	10704
3571	1428	1600	3856	6416	8736	9016	8896	10728
3581	1404	1456	3664	6008	8136	8368	8456	10172
3591	1216	1404	3504	5900	7776	8028	8164	9812
3601	980	1380	3432	5928	7832	8088	8128	9848
3611	836	1312	3268	5816	7832	7980	7944	9572
3621	724	1264	3060	5612	7544	7588	7548	8896
3631	680	1252	2884	5244	7088	7100	7116	8388
3641	632	1344	2988	5352	7312	7248	7284	8660
3651	576	1420	3116	5544	7612	7520	7604	8932
3661	540	1380	2984	5296	7368	7312	7496	8576
3671	488	1364	2932	5196	7364	7292	7524	8436
3681	452	1320	2940	5132	7456	7500	7660	8456
3691	464	1204	2800	4880	7136	7384	7404	8044
3701	468	1164	2712	4684	6828	7144	7216	7764
3711	432	1128	2644	4464	6452	6804	6992	7568
3721	352	972	2352	4140	5836	6252	6440	7000
3731	244	768	1904	3592	5144	5660	5756	6284
3741	200	676	1760	3216	4652	5312	5212	5824
3751	244	688	1880	3324	4704	5340	5072	5752
3761	300	700	1948	3476	4908	5404	5068	5740
3771	368	748	2024	3548	5040	5404	5136	5716
3781	508	820	2180	3680	5268	5476	5404	5916
3791	624	932	2480	4056	5804	5992	5980	6536
3801	668	1088	2992	4664	6644	6868	6756	7404
3811	812	1164	3412	5024	7112	7296	7092	7820
3821	948	1188	3656	5288	7340	7324	7256	7872
3831	980	1240	3740	5504	7572	7292	7552	7828
3841	976	1264	3756	5488	7436	7224	7764	7860
3851	936	1240	3772	5396	7088	7144	7728	7908
3861	876	1224	3788	5416	7068	7220	7724	8068
3871	776	1208	3740	5384	7100	7220	7708	8196
3881	724	1160	3600	5184	6788	6840	7244	7828
3891	752	1100	3468	5084	6620	6568	6948	7552
3901	680	1112	3464	5172	6852	6780	7240	7792
3911	600	1168	3580	5312	7244	7220	7536	8352
3921	620	1172	3656	5436	7564	7516	7536	8864
3931	652	1260	3856	5780	8056	7864	7740	9360
3941	864	1340	4004	6080	8420	8060	8024	9640
3951	1120	1352	4100	6176	8460	8032	8124	9656
3961	1200	1436	4576	6700	8932	8576	8620	10152
3971	1328	1440	4852	7104	9308	8952	9136	10624
3981	1404	1432	4916	7236	9388	9020	9356	10828
3991	1420	1440	4908	7228	9220	8968	9356	10716
4001	1460	1412	4660	6936	8732	8392	9028	10128
4011	1416	1356	4408	6508	8144	7652	8492	9372
4021	1372	1208	3964	5792	7380	6888	7728	8380
4031	1172	1196	3812	5656	7364	6864	7644	8212
4041	908	1276	3796	5868	7872	7208	8064	8724
4051	792	1256	3524	5556	7828	7024	8036	8600
4061	648	1212	3288	5176	7420	6704	7680	8144
4071	548	1108	2864	4644	6816	6156	7064	7568
4081	496	1052	2516	4364	6628	5796	6760	7460
4091	468	1044	2468	4416	6552	5704	6656	7480
4101	520	1048	2556	4552	6564	5924	6800	7556
4111	520	1100	2764	4952	6984	6424	7344	8260
4121	492	1076	2768	4956	7040	6352	7336	8368
4131	508	1016	2744	4824	6880	6188	7040	8036
4141	568	956	2608	4708	6544	5968	6684	7756
4151	564	900	2464	4500	6300	5792	6452	7468
4161	512	856	2492	4388	6136	5856	6368	7172
4171	472	816	2508	4192	6028	5800	6120	6772
4181	412	812	2596	4028	6176	5940	6200	6792
4191	364	852	2716	4052	6412	6108	6576	7140
4201	360	860	2796	4124	6536	6144	6792	7132
4211	368	832	2876	4216	6592	6464	7112	7336
4221	368	796	2904	4132	6508	6508	7244	7464
4231	348	828	3024	4208	6580	6456	7256	7456
4241	324	928	3252	4640	7088	6824	7604	7904
4251	356	1012	3380	5048	7764	7248	8092	8588
4261	440	1060	3464	5264	8104	7500	8380	8932
4271	516	1100	3456	5308	8116	7592	8392	8852
4281	544	1112	3344	5264	8164	7696	8236	8776
4291	560	1184	3336	5388	8400	7940	8220	8936
4301	584	1264	3284	5400	8388	7896	8168	8844
4311	592	1240	3028	5076	7868	7488	7712	8320
4321	560	1176	2728	4704	7300	7168	7188	7864
4331	556	1104	2464	4284	6768	6828	6784	7384
4341	568	1060	2352	3976	6360	6476	6564	6888
4351	516	1008	2228	3736	5900	6080	6324	6424
4361	452	1000	2164	3640	5804	5964	6268	6336
4371	436	1044	2188	3712	5836	5980	6420	6548
4381	440	960	1952	3284	5144	5360	5952	6056
4391	464	888	1960	3024	4896	5080	5652	5812
4401	524	984	2348	3492	5516	5672	6204	6576
4411	580	1060	2532	3828	6056	6200	6772	7232
4421	632	1124	2676	4128	6420	6536	7100	7672
4431	868	1212	2804	4320	6460	6552	7080	7812
4441	1092	1340	2956	4716	6784	6856	7420	8324
4451	1148	1432	3124	5160	7172	7316	7952	8956
4461	1240	1432	3172	5120	7072	7288	7816	8900
4471	1292	1524	3396	5368	7408	7684	8008	9284
4481	1292	1572	3440	5640	7712	7944	8272	9672
4491	1272	1476	3244	5544	7576	7696	8120	9500
4501	1280	1424	3304	5508	7532	7548	8192	9468
4511	1304	1356	3280	5372	7440	7356	8164	9396
4521	1068	1244	3064	5160	7336	7224	8040	9292
4531	816	1132	2864	4792	7088	6936	7616	8964
4541	772	984	2628	4408	6608	6416	6864	8392
4551	680	852	2468	4344	6368	6144	6548	7972
4561	612	700	2296	4132	6052	5784	6244	7492
4571	600	616	2184	3924	5724	5468	5824	7080
4581	588	664	2152	3820	5640	5388	5636	6808
4591	560	728	2008	3776	5532	5288	5364	6640
4601	516	812	1948	3864	5508	5280	5120	6612
4611	556	900	2064	3988	5656	5496	5240	6804
4621	688	936	2212	4124	5732	5616	5452	6988
4631	788	980	2412	4384	6016	5896	5908	7324
4641	856	1056	2708	4768	6516	6472	6528	8048
4651	908	1128	2976	5092	6928	6836	7012	8556
4661	908	1164	3132	5136	7064	6896	7324	8660
4671	868	1112	3188	4984	6896	6752	7244	8560
4681	824	1012	3120	4776	6784	6624	7124	8364
4691	784	928	3108	4576	6700	6612	7188	8344
4701	708	900	3232	4596	6692	6672	7280	8516
4711	584	896	3264	4544	6748	6672	7384	8636
4721	504	848	3168	4260	6540	6356	7176	8512
4731	472	796	3044	3996	6428	6064	7040	8364
4741	448	772	2920	3768	6484	6140	7020	8292
4751	436	736	2712	3504	6216	5960	6620	7956
4761	428	752	2620	3508	6124	5820	6544	7864
4771	464	788	2680	3596	6112	5748	6532	7828
4781	532	836	2676	3540	6136	5572	6464	7640
4791	584	892	2740	3500	6420	5720	6552	7680
4801	612	944	2820	3632	6536	5992	6504	7840
4811	608	1004	2824	3772	6432	6080	6408	7748
4821	632	1000	2672	3572	5956	5704	5928	7136
4831	664	1004	2644	3604	5756	5508	5660	7080
4841	664	1080	2852	3976	6180	6020	6020	7696
4851	728	1132	2968	4164	6296	6336	6068	7740
4861	888	1144	3000	4196	6168	6392	5924	7572
4871	984	1184	3056	4404	6184	6596	5964	7708
4881	952	1260	3096	4856	6400	6888	6256	8000
4891	932	1296	3124	5152	6748	7248	6672	8208
4901	944	1288	3212	5188	6952	7404	6888	8248
4911	900	1388	3584	5648	7548	7932	7476	8796
4921	840	1492	3840	6092	7928	8392	7984	9096
4931	844	1476	3724	6016	7628	8152	7888	8728
4941	788	1496	3872	6172	7796	8276	8156	8916
4951	576	1532	4088	6380	8164	8500	8516	9236
4961	400	1480	4156	6352	8208	8436	8544	9264
4971	400	1344	3996	5912	7576	7764	7972	8652
4981	436	1200	3728	5340	6716	6832	7096	7660
4991	432	1200	3768	5268	6596	6672	6928	7296
5001	432	1152	3608	4948	6196	6308	6588	6732
5011	436	1020	3248	4340	5616	5640	5916	6052
5021	416	972	3156	4092	5572	5400	5724	5848
5031	408	884	2812	3672	5216	4992	5300	5356
5041	432	808	2480	3344	4944	4724	4952	4968
5051	472	744	2256	3104	4732	4500	4736	4648
5061	468	700	2156	3004	4720	4444	4632	4540
5071	428	732	2252	3204	5152	4848	5044	4996
5081	396	704	2064	3132	5232	4956	5180	5204
5091	384	704	1916	3116	5424	5104	5404	5388
5101	396	776	1908	3220	5784	5464	5956	5616
5111	400	804	1896	3304	5984	5724	6260	5824
5121	436	804	1992	3448	6184	5848	6472	6124
5131	472	892	2224	3668	6552	6148	6908	6684
5141	472	976	2388	3796	6836	6400	7172	7032
5151	472	964	2320	3652	6740	6356	7068	6840
5161	472	932	2232	3424	6532	6124	6732	6536
5171	476	924	2288	3408	6388	5988	6616	6452
5181	464	904	2312	3460	6132	5792	6388	6388
5191	444	848	2476	3560	6032	5468	6032	6376
5201	428	820	2688	3600	5920	5284	5896	6348
5211	380	840	2756	3608	5928	5304	5876	6356
5221	352	800	2672	3544	5756	5260	5752	6080
5231	364	732	2552	3432	5352	5136	5564	5696
5241	360	704	2540	3412	5188	5016	5484	5596
5251	376	716	2608	3568	5248	5096	5684	5752
5261	416	736	2620	3716	5452	5248	5752	5904
5271	424	764	2596	3644	5520	5304	5576	5796
5281	404	824	2620	3668	5680	5652	5716	5964
5291	388	908	2668	3976	6148	6144	6052	6396
5301	396	960	2672	4084	6232	6272	6260	6536
5311	404	920	2552	3872	5956	5956	6132	6380
5321	376	908	2552	3888	6008	5900	6120	6480
5331	348	932	2580	3984	6116	6036	6288	6668
5341	308	916	2508	3956	5956	5956	6324	6592
5351	340	892	2460	3940	5796	5892	6364	6548
5361	404	988	2776	4416	6272	6376	6924	7184
5371	452	1100	3072	4896	6548	6728	7260	7636
5381	616	1064	2980	4752	6312	6488	7000	7488
5391	724	1108	3036	4800	6632	6628	7168	7832
5401	700	1224	3244	5164	7324	7268	7808	8672
5411	684	1272	3364	5452	7940	7840	8324	9532
5421	732	1316	3404	5620	8272	8060	8508	10044
5431	804	1372	3372	5572	8412	8148	8456	10176
5441	756	1520	3468	5708	8684	8432	8584	10456
5451	668	1484	3268	5372	8304	8224	8320	10192
5461	636	1276	2776	4592	7556	7676	7740	9444
5471	504	1280	2760	4572	7472	7760	7804	9364
5481	396	1292	2784	4676	7316	7740	7656	9208
5491	424	1200	2540	4352	6628	7008	6864	8348
5501	476	1164	2396	4076	6200	6444	6500	7552
5511	472	1168	2432	4032	6272	6456	6628	7300
5521	420	1168	2536	4208	6552	6652	6848	7412
5531	424	1056	2516	4100	6548	6592	6856	7380
5541	464	964	2404	3876	6428	6352	6744	7292
5551	472	992	2412	4048	6580	6308	6904	7556
5561	492	1048	2464	4200	6748	6412	7192	7948
5571	536	1048	2424	4080	6612	6332	7212	7872
5581	536	1044	2532	4276	6660	6456	7360	8020
5591	492	1084	2680	4552	6764	6564	7596	8452
5601	492	1112	2732	4616	6788	6564	7752	8720
5611	568	1132	2776	4612	6824	6560	7792	8672
5621	588	1232	2828	4888	7008	6716	7864	8692
5631	604	1352	2916	5364	7496	7084	8200	8924
5641	660	1504	3164	5820	8092	7512	8620	9184
5651	716	1556	3236	6028	8360	7772	8760	9320
5661	760	1512	3160	6172	8652	8048	8900	9476
5671	776	1572	3300	6492	9248	8616	9348	9848
5681	792	1636	3524	6656	9584	9044	9424	9964
5691	784	1644	3572	6688	9468	9012	9032	9624
5701	720	1624	3536	6652	9200	8820	8824	9484
5711	656	1504	3508	6340	8824	8500	8528	9256
5721	604	1368	3432	5900	8208	8024	7892	8672
5731	524	1260	3272	5428	7536	7476	7228	8068
5741	428	1128	3040	4872	6740	6632	6464	7088
5751	336	1048	2992	4496	6124	6000	6024	6372
5761	284	956	2812	4004	5412	5416	5472	5716
5771	268	864	2444	3552	4668	4808	4840	4964
5781	260	840	2448	3492	4612	4840	4916	4964
5791	260	888	2728	3736	5028	5256	5296	5404
5801	268	908	2748	3752	5168	5280	5460	5516
5811	252	948	2900	3948	5628	5628	5984	6096
5821	288	960	3076	4116	5952	5928	6312	6488
5831	356	960	3180	4204	6080	6040	6376	6532
5841	396	1068	3464	4636	6604	6680	6772	7164
5851	472	1168	3712	4944	7052	7152	7108	7728
5861	568	1300	4008	5336	7608	7512	7620	8224
5871	632	1428	4100	5664	7904	7708	7976	8460
5881	684	1460	4004	5744	7864	7728	7908	8340
5891	740	1508	4204	6088	8092	8052	8032	8504
5901	784	1504	4212	6196	7944	7828	7768	8272
5911	780	1532	4132	6216	7940	7680	7652	8196
5921	772	1636	4216	6352	8264	7952	7936	8568
5931	780	1596	4044	6148	8040	7644	7752	8284
5941	720	1520	3964	6088	7908	7512	7768	8092
5951	608	1420	3948	6092	7856	7620	7804	8152
5961	520	1280	3908	6064	7812	7652	7816	8324
5971	468	1192	3768	5900	7716	7488	7808	8372
5981	440	1088	3376	5432	7280	7000	7352	7884
5991	420	1032	3156	5088	7052	6892	7212	7728
6001	408	1020	3216	5120	7208	7100	7528	8060
6011	412	924	3108	5024	6984	6872	7444	7952
6021	424	868	2932	4696	6412	6392	6984	7464
6031	456	912	2860	4480	6136	6020	6584	7044
6041	528	932	2708	4240	6096	5756	6392	6724
6051	588	992	2624	3956	5940	5552	6124	6420
6061	584	1120	2752	4076	5904	5564	6060	6452
6071	560	1252	2948	4480	6224	5956	6512	7004
6081	548	1352	3132	4864	6688	6464	7048	7468
6091	560	1364	3208	5028	6772	6640	7100	7436
6101	560	1376	3304	5084	6920	6824	7096	7576
6111	556	1400	3412	5296	7468	7296	7504	8236
6121	564	1388	3416	5512	7820	7732	7948	8820
6131	556	1364	3416	5604	7668	7784	7928	8904
6141	544	1352	3560	5740	7580	7776	7824	8880
6151	548	1368	3824	5804	7648	7896	7908	8912
6161	696	1324	3936	5664	7432	7688	7712	8656
6171	836	1328	3984	5684	7312	7440	7584	8540
6181	836	1412	3940	5732	7360	7452	7660	8708
6191	832	1444	3964	5860	7444	7612	7756	8984
6201	848	1440	4280	6192	7580	7868	7932	9324
6211	928	1460	4676	6596	7936	8196	8308	9764
6221	1028	1532	5024	7032	8592	8680	8872	10356
6231	1092	1596	5276	7460	9244	9276	9484	11000
6241	1140	1584	5280	7672	9616	9656	9840	11392
6251	1076	1636	5236	7796	9972	9980	10196	11804
6261	1032	1644	5196	7780	9992	10012	10160	11816
6271	1076	1508	5004	7412	9392	9452	9456	11040
6281	1080	1420	4872	7168	8872	8972	9096	10544
6291	1052	1444	4716	7044	8660	8712	9040	10324
6301	940	1440	4300	6604	8264	8292	8676	9904
6311	788	1376	3868	6064	7668	7832	8296	9388
6321	692	1280	3344	5400	6960	7192	7684	8636
6331	648	1156	2884	4948	6464	6704	7160	8052
6341	584	1060	2780	4848	6320	6636	7116	7812
6351	500	1008	2760	4836	6236	6696	7292	7840
6361	420	992	2808	4936	6324	6808	7512	8044
6371	368	1016	2800	4932	6528	6940	7556	8080
6381	344	1016	2764	4968	6660	7044	7544	8132
6391	356	1020	2840	5000	6704	7076	7480	8124
6401	384	1136	2992	5112	7072	7396	7728	8456
6411	404	1196	3092	5220	7328	7544	7952	8740
6421	432	1212	3112	5148	7196	7244	7788	8452
6431	440	1224	3056	5016	6840	6748	7264	7880
6441	444	1140	2836	4588	6288	6112	6396	7052
6451	452	1136	2756	4404	6228	5984	6120	6848
6461	444	1152	2728	4428	6272	6052	6072	6832
6471	476	1116	2504	4052	5908	5736	5616	6228
6481	520	1140	2404	3928	5680	5612	5348	5852
6491	524	1040	2356	3912	5232	5228	4824	5392
6501	524	936	2340	3896	4936	4936	4460	5068
6511	528	936	2444	3992	5048	5124	4640	5380
6521	544	1024	2728	4248	5348	5448	5104	6008
6531	592	1220	3216	4820	5988	6028	5920	6824
6541	696	1308	3428	5092	6344	6276	6456	7012
6551	804	1376	3524	5256	6612	6412	6852	7044
6561	800	1488	3764	5644	7084	6808	7404	7632
6571	716	1520	3996	5940	7572	7088	8052	8352
6581	692	1544	4148	6000	7916	7232	8632	8864
6591	692	1556	4184	6036	8044	7380	8916	9072
6601	680	1520	4108	6112	8032	7468	9000	9124
6611	672	1432	3844	5976	8008	7544	8968	9020
6621	620	1296	3532	5648	7912	7500	8780	8864
6631	524	1216	3436	5620	7836	7628	8820	9168
6641	436	1112	3328	5568	7528	7508	8648	9152
6651	404	952	3060	5112	6988	6876	7992	8412
6661	404	832	2756	4688	6400	6316	7168	7676
6671	396	776	2540	4548	6048	6112	6584	7328
6681	384	836	2540	4576	6112	6232	6692	7444
6691	344	920	2724	4672	6428	6512	7052	7760
6701	332	924	2788	4656	6500	6444	7008	7808
6711	360	908	2608	4456	6060	5948	6556	7420
6721	380	896	2512	4224	5744	5600	6232	7136
6731	388	916	2508	4068	5736	5496	6200	7172
6741	388	992	2620	4340	5868	5756	6408	7456
6751	428	1112	2888	4784	6200	6324	6852	7816
6761	444	1204	3076	4928	6424	6648	7240	7908
6771	456	1228	3136	4940	6448	6668	7144	7784
6781	484	1240	3168	4876	6272	6484	6684	7464
6791	452	1252	3204	4792	6108	6284	6484	7164
6801	432	1252	3220	4888	6304	6468	6668	7148
6811	436	1288	3336	5164	6608	6808	6764	7204
6821	460	1348	3508	5372	6756	6944	6780	7124
6831	488	1436	3644	5548	7088	7216	7176	7392
6841	484	1452	3600	5616	7356	7340	7600	7636
6851	492	1372	3424	5484	7276	7032	7464	7384
6861	480	1352	3472	5540	7448	7092	7620	7532
6871	508	1304	3352	5452	7428	7076	7868	7616
6881	556	1324	3268	5476	7516	7200	8008	7804
6891	556	1432	3540	5888	7952	7636	8452	8360
6901	584	1452	3512	5900	7984	7616	8644	8588
6911	576	1424	3424	5888	8116	7772	8880	8928
6921	544	1336	3404	5848	8144	7800	8860	8972
6931	528	1232	3296	5544	7816	7500	8332	8656
6941	516	1256	3384	5540	7944	7736	8420	8948
6951	544	1252	3276	5372	7860	7612	8304	8872
6961	528	1208	3100	5172	7760	7340	7960	8628
6971	516	1116	2968	4928	7488	7016	7568	8220
6981	524	976	2712	4348	6804	6440	6808	7468
6991	476	904	2612	3996	6468	6236	6456	7060
7001	468	888	2644	3892	6292	6168	6212	6904
7011	472	880	2624	3720	6164	6100	5984	6924
7021	520	892	2596	3700	6348	6196	6176	7204
7031	620	1016	2852	4168	6740	6596	6512	7724
7041	792	1212	3308	4864	7240	7212	7036	8384
7051	1068	1368	3520	5268	7360	7460	7320	8672
7061	1184	1588	3796	5808	7692	7912	7760	9196
7071	1276	1764	4020	6312	8284	8512	8488	9912
7081	1436	1880	4136	6660	8696	8848	8904	10332
7091	1528	2028	4304	6988	9052	9124	9248	10628
7101	1572	2080	4356	7184	9096	9188	9384	10600
7111	1492	2056	4380	7340	8992	9176	9268	10356
7121	1380	1928	4088	6968	8520	8684	8764	9776
7131	1172	1728	3584	6316	7760	7892	7952	9024
7141	852	1568	3364	5872	7264	7360	7396	8444
7151	704	1348	3104	5268	6744	6764	6880	7860
7161	604	1200	2888	4836	6392	6372	6504	7544
7171	496	1124	2808	4624	6160	6096	6240	7332
7181	440	988	2644	4436	5864	5800	5964	6992
7191	424	932	2588	4332	5832	5740	5948	6864
7201	488	928	2584	4240	5712	5636	5972	6672
7211	596	904	2656	4324	5696	5696	6100	6652
7221	700	936	3004	4564	5980	6076	6448	7028
7231	736	1100	3456	5108	6696	6904	7248	7920
7241	744	1168	3556	5352	6948	7220	7552	8176
7251	728	1180	3660	5532	6992	7252	7508	8104
7261	684	1196	3756	5660	7128	7336	7440	8100
7271	648	1152	3608	5316	6820	7008	7080	7820
7281	640	1160	3488	5164	6600	6748	6880	7728
7291	624	1216	3508	5272	6748	6788	6780	8016
7301	548	1220	3388	5088	6736	6640	6460	7892
7311	492	1136	2968	4692	6336	6164	5964	7132
7321	484	1012	2620	4380	5972	5848	5456	6592
7331	496	984	2572	4308	5980	5848	5288	6544
7341	536	936	2484	4092	5708	5556	4996	6244
7351	528	900	2452	3956	5432	5396	4908	6124
7361	524	972	2648	4300	5780	5864	5396	6616
7371	520	1008	2836	4616	6184	6312	5732	6988
7381	548	1048	2932	4760	6368	6512	5896	7180
7391	604	1132	3060	4964	6452	6696	6124	7400
7401	584	1196	3204	5044	6524	6908	6308	7528
7411	592	1208	3268	5088	6660	7072	6344	7504
7421	640	1272	3584	5580	7284	7596	6904	8188
7431	780	1400	3900	6160	8012	8276	7720	9184
7441	944	1512	4044	6492	8344	8560	8048	9548
7451	1028	1792	4404	6896	8708	8796	8328	9784
7461	1388	2000	4604	7060	8784	8840	8384	9780
7471	1632	2044	4784	7008	8692	8852	8348	9680
7481	1576	2104	5052	7176	8880	9072	8556	9900
7491	1640	2120	5212	7540	9128	9264	8808	10368
7501	1684	2112	5204	7588	8884	8960	8776	10452
7511	1704	2016	4808	7024	8068	8180	8068	9628
7521	1600	1988	4632	6728	7688	7820	7672	9036
7531	1448	1932	4468	6516	7440	7560	7504	8608
7541	1344	1600	4028	5984	7004	7036	7064	8076
7551	972	1344	3736	5572	6764	6624	6816	7872
7561	680	1176	3324	5208	6484	6208	6564	7596
7571	636	976	2868	4740	6004	5784	6188	7112
7581	572	852	2492	4108	5404	5168	5604	6380
7591	528	868	2516	3948	5536	5216	5596	6332
7601	476	956	2712	4152	5856	5700	5952	6696
7611	508	896	2524	3892	5568	5480	5680	6452
7621	560	912	2692	4132	5984	5848	5976	6964
7631	684	948	2792	4432	6192	6188	6240	7256
7641	836	1096	3060	4732	6300	6480	6464	7368
7651	952	1408	3780	5372	6968	7104	7120	7936
7661	1160	1604	4144	5736	7560	7520	7568	8320
7671	1280	1692	4340	6088	8156	7972	8064	8892
7681	1312	1636	4252	6088	8076	7992	8088	9036
7691	1304	1624	4188	6112	8136	8108	8176	9172
7701	1240	1704	4324	6348	8432	8368	8460	9512
7711	1232	1696	4208	6180	8136	8128	8232	9304
7721	1136	1688	4212	5992	8112	8060	8124	9204
7731	988	1560	4032	5716	7864	7908	7820	8948
7741	884	1316	3432	5172	7032	7272	7020	8096
7751	696	1132	3072	4752	6292	6588	6304	7324
7761	532	1052	2936	4564	5832	6272	5932	6824
7771	484	1052	2804	4412	5564	6000	5632	6324
7781	520	988	2788	4192	5268	5628	5280	5880
7791	528	1068	3224	4444	5608	6012	5620	6168
7801	556	1172	3596	4728	6040	6364	6060	6512
7811	632	1228	3780	4964	6316	6552	6412	6816
7821	708	1404	4164	5452	7056	7012	7132	7408
7831	840	1504	4468	5692	7696	7420	7800	7996
7841	916	1660	4820	6200	8492	8204	8644	8976
7851	944	1876	5228	6976	9500	9216	9672	10212
7861	1040	1944	5444	7344	10080	9800	10580	10980
7871	1080	2004	5500	7412	10264	9892	11124	11236
7881	1040	1936	5200	7116	10012	9520	11028	11028
7891	964	1768	4780	6584	9412	8952	10500	10468
7901	868	1636	4396	6056	8564	8232	9648	9760
7911	792	1404	3884	5436	7680	7388	8680	9004
7921	664	1224	3516	4968	6976	6780	7848	8336
7931	568	1048	3096	4304	6060	5924	6940	7324
7941	548	852	2712	3532	5108	4932	6020	6096
7951	452	784	2608	3184	4560	4384	5236	5336
7961	356	724	2536	2960	4200	4192	4660	5000
7971	344	612	2296	2608	3680	3912	4084	4420
7981	328	580	2164	2468	3520	3780	3796	4028
7991	360	608	2232	2532	3836	4028	4032	4160
8001	380	664	2324	2756	4148	4452	4464	4500
8011	376	724	2436	3044	4324	4728	4912	4796
8021	400	772	2672	3324	4728	5140	5384	5336
8031	404	820	2820	3480	5140	5620	5820	6008
8041	412	808	2700	3308	5012	5592	5840	6064
8051	436	816	2724	3424	5084	5760	5876	6140
8061	496	932	3064	4032	5668	6372	6492	6876
8071	596	1056	3312	4560	5964	6760	6980	7456
8081	660	1144	3472	4928	6044	7008	7192	7720
8091	708	1340	3920	5408	6428	7448	7616	8172
8101	840	1540	4292	5836	6988	7860	8008	8640
8111	988	1712	4624	6364	7508	8256	8412	9068
8121	1052	1872	5148	6908	7948	8604	8636	9396
8131	1072	1952	5580	7404	8700	8980	8916	9828
8141	1088	2008	5728	7768	9308	9108	9372	10192
8151	1060	1992	5624	7672	9484	8928	9376	10172
8161	1000	1944	5580	7452	9760	8984	9360	10232
8171	916	1868	5460	7196	9904	8912	9356	10200
8181	816	1596	4820	6400	9288	8120	8660	9408
8191	664	1332	4284	5696	8552	7472	7952	8748
8201	536	1152	3864	5172	7904	7032	7320	8264
8211	480	960	3328	4728	7376	6620	6956	7860
8221	412	888	3112	4544	7072	6568	6952	7848
8231	348	856	3020	4312	6852	6572	6756	7760
8241	316	796	2900	4084	6548	6408	6508	7468
8251	304	740	2740	3812	6004	5996	6120	7000
8261	288	756	2660	3748	5764	5812	6028	6840
8271	296	812	2764	4012	5932	6036	6372	7252
8281	308	824	2752	4180	6056	6144	6596	7436
8291	284	792	2640	4152	6104	6004	6688	7420
8301	276	788	2492	3956	6136	5752	6504	7372
8311	296	848	2260	3848	6024	5592	6348	7316
8321	308	824	2000	3696	5600	5264	6092	7076
8331	304	776	1796	3596	5312	5036	5768	6828
8341	276	812	1768	3764	5556	5220	5948	7060
8351	260	828	1752	3800	5728	5336	6172	7108
8361	276	856	1736	3952	5904	5604	6404	7136
8371	352	912	1828	4172	6260	5920	6692	7320
8381	408	968	1904	4300	6520	6152	6928	7440
8391	404	956	1868	4264	6324	6112	6896	7200
8401	424	948	1972	4324	6424	6120	6936	7044
8411	484	1064	2256	4704	6988	6544	7384	7352
8421	552	1196	2588	5116	7584	7088	8024	7932
8431	620	1336	3044	5708	8300	7848	8768	8792
8441	740	1364	3256	5968	8480	8112	8740	9044
8451	796	1300	3256	5800	8388	7884	8304	8800
8461	720	1292	3184	5584	8200	7616	7972	8588
8471	656	1264	3084	5336	7900	7316	7640	8388
8481	652	1260	3172	5372	7928	7312	7688	8416
8491	644	1216	3088	5224	7604	7024	7500	8092
8501	592	1124	2864	4896	7036	6584	7072	7688
8511	524	1028	2592	4484	6388	6128	6496	7192
8521	444	860	2088	3748	5608	5352	5644	6324
8531	320	784	1756	3244	5176	4860	5120	5800
8541	252	768	1612	2864	4672	4460	4784	5368
8551	232	744	1652	2792	4660	4600	4948	5512
8561	228	748	1692	2884	4868	4860	5184	5672
8571	244	796	1768	3068	5220	5172	5520	6004
8581	236	880	2064	3428	5956	5936	6332	6884
8591	236	904	2276	3576	6556	6452	6928	7432
8601	252	920	2392	3708	6964	6684	7292	7680
8611	292	912	2384	3700	6824	6508	7316	7408
8621	336	912	2404	3796	6860	6440	7396	7288
8631	372	988	2492	4084	7224	6652	7580	7540
8641	436	1052	2472	4192	7212	6504	7420	7504
8651	492	1096	2508	4288	7252	6464	7396	7528
8661	504	1088	2500	4236	7124	6480	7384	7564
8671	544	1088	2376	4184	6872	6288	7200	7592
8681	640	1116	2260	4232	6740	6148	7048	7548
8691	712	1104	2232	4288	6828	6292	7056	7644
8701	740	1136	2344	4476	7112	6620	7272	8108
8711	764	1176	2384	4476	7052	6700	7328	8396
8721	752	1160	2424	4484	7240	6892	7528	8708
8731	692	1132	2512	4596	7584	7288	8064	9040
8741	632	1148	2552	4692	7732	7624	8408	9248
8751	632	1160	2472	4656	7684	7620	8184	9016
8761	608	1080	2384	4456	7388	7400	7672	8360
8771	508	988	2340	4340	7076	7168	7424	7960
8781	424	920	2152	4084	6548	6660	7108	7520
8791	344	868	1964	3760	6116	6236	6704	6928
8801	264	824	1908	3668	5940	6104	6620	6576
8811	224	768	1780	3540	5508	5816	6400	6200
8821	224	716	1644	3320	5192	5428	5884	5756
8831	240	640	1576	3088	5060	5032	5412	5380
8841	212	652	1628	3156	5308	5036	5588	5584
8851	180	716	1676	3328	5688	5188	6008	6096
8861	180	756	1720	3376	5768	5316	6220	6464
8871	204	796	1804	3484	5772	5420	6252	6560
8881	260	836	1876	3704	5912	5564	6280	6732
8891	352	888	2012	3928	6340	5852	6540	7172
8901	432	1028	2356	4324	7004	6376	7080	7788
8911	468	1204	2784	4752	7500	6984	7580	8380
8921	560	1268	2892	4764	7448	7052	7560	8424
8931	640	1224	2828	4576	7104	6784	7236	8080
8941	652	1140	2748	4360	6744	6536	6776	7568
8951	644	1136	2660	4396	6888	6552	6652	7484
8961	644	1160	2696	4492	7284	6860	6852	7788
8971	632	1120	2780	4512	7464	7292	7180	8132
8981	572	1080	2800	4576	7532	7620	7420	8480
8991	592	1000	2516	4340	7284	7444	7248	8404
9001	656	892	2096	4252	6944	7208	7220	8308
9011	612	876	2016	4496	7004	7380	7600	8560
9021	564	940	2012	4560	7196	7492	8108	8796
9031	564	1020	2024	4680	7424	7600	8548	9104
9041	592	1004	2060	4572	7236	7412	8288	8836
9051	592	1032	2100	4536	7088	7256	8160	8624
9061	580	1096	2060	4628	7172	7040	8216	8580
9071	564	1128	2048	4772	7152	6892	8148	8356
9081	476	1116	2128	4816	6852	6716	7840	7956
9091	392	1068	2120	4372	6256	6032	7104	7176
9101	344	1028	2040	4052	5832	5640	6664	6740
9111	316	968	2004	4008	5688	5568	6316	6692
9121	320	916	2024	3952	5700	5536	6052	6656
9131	324	900	2020	3916	5984	5764	6388	6916
9141	308	900	2048	4052	6540	6224	6972	7548
9151	296	872	2144	4096	6708	6464	7108	7812
9161	316	828	2096	3796	6356	6124	6784	7524
9171	352	864	2100	3808	6532	6152	6864	7524
9181	368	896	2192	4072	7240	6680	7292	7972
9191	356	868	2284	4148	7604	6900	7448	8196
9201	368	872	2400	4160	7556	6832	7400	8000
9211	432	872	2376	4108	7200	6576	7176	7652
9221	448	920	2440	4208	6936	6404	6980	7492
9231	436	908	2384	3988	6320	5880	6392	6812
9241	428	864	2180	3648	5684	5312	5840	6028
9251	396	864	2068	3588	5572	5228	5736	5860
9261	376	788	1976	3396	5380	5124	5624	5876
9271	356	736	1944	3212	4956	4880	5412	5580
9281	372	752	1852	3120	4632	4684	5136	5240
9291	396	716	1668	2996	4392	4548	4784	5064
9301	328	716	1744	3152	4724	4868	4964	5396
9311	284	712	1824	3304	5192	5232	5300	5668
9321	308	668	1864	3332	5408	5368	5388	5592
9331	328	708	2148	3544	5876	5744	5708	6060
9341	400	788	2476	3740	6292	6084	6104	6592
9351	484	868	2692	4020	6588	6356	6452	6900
9361	508	980	2972	4616	7184	7000	7084	7684
9371	512	1088	3352	5300	8000	7836	7956	8648
9381	560	1144	3576	5664	8452	8312	8496	9184
9391	664	1136	3528	5576	8316	8180	8476	9180
9401	720	1144	3544	5524	8216	8108	8276	9244
9411	712	1176	3572	5576	8120	8128	8080	9396
9421	712	1132	3340	5416	7760	7908	7776	9096
9431	656	1060	3068	5180	7488	7776	7424	8740
9441	556	1020	2828	4864	7116	7508	7044	8368
9451	524	916	2444	4204	6360	6644	6288	7532
9461	512	800	2124	3688	5652	5864	5564	6724
9471	472	820	2104	3736	5504	5816	5488	6572
9481	424	936	2252	3976	5828	6200	5896	6892
9491	460	1024	2276	4140	6052	6424	6324	7148
9501	720	1092	2404	4444	6368	6692	6828	7620
9511	992	1232	2908	5052	7140	7208	7556	8520
9521	1160	1376	3336	5564	7772	7664	8336	9300
9531	1272	1492	3564	5980	8312	8228	9088	10008
9541	1316	1596	3724	6400	8924	8780	9676	10688
9551	1356	1652	3744	6488	9240	9048	9980	11100
9561	1344	1628	3712	6376	9328	9004	9992	11264
9571	1324	1508	3596	6152	8980	8616	9476	11016
9581	1256	1388	3488	5992	8516	8284	8912	10532
9591	1012	1332	3348	5776	8172	7996	8600	10100
9601	752	1268	3084	5548	7928	7904	8460	9884
9611	640	1136	2832	5336	7624	7604	7992	9392
9621	608	948	2604	4892	7044	6880	7112	8484
9631	580	828	2504	4624	6620	6620	6612	7872
9641	552	792	2452	4484	6360	6424	6320	7440
9651	544	792	2468	4460	6404	6344	6300	7284
9661	524	804	2540	4512	6452	6400	6376	7132
9671	512	768	2492	4232	6180	6192	6192	6912
9681	484	756	2416	4020	6028	6092	6056	6916
9691	464	720	2244	3704	5532	5592	5564	6468
9701	416	684	2108	3468	5104	5236	5176	6104
9711	348	804	2172	3704	5456	5680	5604	6556
9721	344	936	2328	3960	5932	6180	6264	7168
9731	332	976	2380	4040	6152	6388	6572	7396
9741	340	956	2228	3796	5876	6152	6332	7060
9751	348	944	2280	3728	5972	6176	6564	7292
9761	352	964	2452	3880	6416	6348	6988	7808
9771	368	972	2572	4104	6816	6464	7272	8232
9781	384	972	2584	4192	7080	6580	7448	8452
9791	396	972	2504	4132	7104	6520	7444	8272
9801	396	944	2552	4132	7120	6384	7432	8184
9811	432	872	2572	4012	6864	5956	7052	7788
9821	468	844	2584	3988	6672	5684	6796	7488
9831	436	872	2644	4076	6748	5840	6932	7632
9841	432	884	2452	3924	6472	5604	6616	7252
9851	440	944	2300	3844	6208	5424	6320	6896
9861	432	1008	2324	3832	6144	5600	6320	6756
9871	472	1064	2356	3956	6348	6012	6496	6812
9881	516	1140	2560	4344	6920	6676	7024	7544
9891	548	1120	2584	4300	6856	6748	6956	7548
9901	552	1112	2404	4096	6572	6624	6732	7276
9911	548	1100	2376	4080	6552	6640	6724	7448
9921	552	1036	2360	4072	6492	6540	6552	7504
9931	528	1012	2328	4084	6480	6592	6504	7560
9941	540	956	2200	3956	6260	6316	6252	7200
9951	572	888	2052	3824	5900	5796	5804	6656
9961	528	844	2132	3832	5788	5560	5664	6528
9971	464	828	2124	3764	5772	5520	5680	6572
9981	424	832	2128	3820	5904	5668	5816	6996
9991	388	812	2228	3892	6140	5876	5884	7516
10001	392	816	2188	3804	6104	5996	5816	7572
10011	424	828	2152	3728	5984	5920	5912	7424
10021	480	852	2244	3848	6084	5912	6060	7492
10031	500	900	2436	4248	6404	6332	6416	7968
10041	468	960	2632	4556	6828	6844	6916	8532
10051	492	1064	2832	4828	7156	7232	7328	8996
10061	528	1144	2964	5092	7256	7324	7356	9132
10071	540	1200	3000	5176	7232	7320	7372	9036
10081	532	1236	2964	5176	7152	7236	7604	8784
10091	492	1236	2984	5240	7300	7080	7724	8552
10101	468	1248	3092	5384	7612	7268	7788	8604
10111	432	1232	3116	5340	7636	7400	7748	8604
10121	396	1164	3108	5108	7496	7348	7720	8488
10131	416	1160	3084	4996	7416	7364	7688	8384
10141	404	1200	2976	4828	7392	7264	7472	8164
10151	376	1160	2928	4572	7312	7116	7360	7936
10161	368	1144	2940	4504	7292	6996	7280	7756
10171	404	1164	3100	4676	7460	7092	7224	7872
10181	464	1220	3300	4932	7640	7436	7484	8224
10191	492	1292	3308	4964	7640	7520	7708	8272
10201	508	1336	3248	5048	7672	7668	7960	8468
10211	540	1412	3188	5188	7676	7732	8100	8648
10221	580	1376	3092	5104	7364	7300	7884	8364
10231	612	1216	2876	4824	6664	6656	7432	7788
10241	624	1156	2720	4532	6096	6204	7172	7360
10251	628	1148	2664	4428	5892	6080	7188	7304
10261	660	1168	2604	4424	5744	6084	7216	7380
10271	704	1168	2548	4392	5544	5916	7124	7464
10281	720	1124	2488	4408	5244	5632	6804	7408
10291	748	1092	2428	4292	4888	5232	6328	6848
10301	800	1052	2520	4152	4784	5060	6076	6368
10311	812	1152	2756	4480	5204	5604	6388	6580
10321	832	1284	2936	4880	5712	6248	6852	7024
10331	856	1296	3008	5012	6024	6404	6956	7168
10341	912	1256	3068	5076	6220	6352	6932	7132
10351	908	1244	3188	5172	6384	6344	6964	7152
10361	804	1292	3404	5336	6776	6672	7252	7408
10371	768	1356	3616	5540	7192	7104	7660	7760
10381	752	1372	3732	5744	7504	7400	8016	8172
10391	720	1376	3788	5884	7924	7824	8448	8804
10401	736	1284	3656	5656	7912	7736	8376	9040
10411	724	1208	3592	5552	7932	7528	8400	9172
10421	696	1248	3692	5820	8228	7860	8828	9512
10431	652	1256	3752	5884	8304	8116	8876	9544
10441	664	1196	3596	5544	8056	7848	8416	9052
10451	716	1152	3388	5192	7552	7376	7852	8516
10461	688	1132	3300	4992	7392	7196	7600	8340
10471	664	1112	3244	4720	7268	7016	7408	8048
10481	616	1120	3140	4528	6828	6604	7068	7644
10491	548	1076	2968	4240	6284	6096	6588	7052
10501	536	968	2800	3776	5632	5516	5868	6216
10511	556	892	2608	3384	4968	4964	5140	5568
10521	532	880	2464	3240	4616	4612	4856	5280
10531	468	872	2408	3336	4656	4700	5124	5344
10541	460	828	2268	3252	4668	4880	5288	5296
10551	516	792	2100	3092	4448	4800	5168	5116
10561	576	796	2080	3168	4432	4924	5300	5256
10571	608	824	2220	3412	4740	5360	5540	5632
10581	592	956	2600	4012	5532	6180	6264	6496
10591	608	1060	2804	4384	6064	6724	6872	7100
10601	648	1132	2912	4768	6500	7092	7292	7476
10611	720	1204	3084	5180	7064	7608	7884	8064
10621	772	1284	3292	5340	7320	7884	8256	8624
10631	764	1432	3728	5996	7952	8304	8868	9464
10641	772	1520	4128	6620	8640	8764	9452	10188
10651	768	1532	4196	6800	8904	8856	9420	10460
10661	780	1436	3900	6552	8492	8316	8816	9980
10671	848	1272	3624	6060	7808	7504	8112	9248
10681	876	1288	3816	6272	8000	7628	8244	9572
10691	880	1328	4004	6408	8260	7956	8536	10048
10701	920	1264	3900	6020	7792	7608	8076	9720
10711	980	1192	3720	5780	7280	7180	7408	9096
10721	1020	1100	3448	5356	6772	6840	6716	8432
10731	1112	1052	3256	4980	6344	6628	6200	7964
10741	1200	1136	3516	5116	6440	6780	6308	7940
10751	1248	1284	4028	5508	7068	7368	6968	8460
10761	1376	1440	4484	6004	7756	8120	7672	9124
10771	1552	1620	4988	6472	8224	8660	8136	9556
10781	1756	1744	5360	6660	8300	8688	8128	9528
10791	1812	1856	5652	6976	8600	8980	8336	9804
10801	1700	1932	5996	7408	9208	9536	8996	10468
10811	1668	1888	6156	7424	9296	9372	9184	10476
10821	1644	1848	6188	7384	9168	9124	9160	10352
10831	1548	1860	6164	7360	9132	9220	9316	10488
10841	1464	1892	6184	7356	9076	9268	9412	10600
10851	1340	1852	5928	7152	8680	8988	9072	10232
10861	1152	1648	5204	6468	7860	8332	8248	9368
10871	932	1468	4784	6036	7500	8052	7736	9024
10881	824	1400	4612	5888	7512	7876	7596	8868
10891	836	1352	4336	5692	7248	7584	7296	8580
10901	876	1312	4172	5644	6952	7548	7060	8592
10911	852	1304	4176	5700	7084	7580	7200	8672
10921	808	1252	4076	5668	7240	7484	7320	8608
10931	816	1152	3720	5452	6992	7088	7028	8116
10941	760	1124	3504	5252	6860	6828	6892	7768
10951	704	1136	3532	5236	7004	6808	6984	7776
10961	684	1084	3352	5072	6844	6496	6880	7372
10971	652	1016	3096	4752	6280	6180	6616	6812
10981	656	1004	2984	4520	5916	5976	6304	6336
10991	612	1024	2888	4376	5852	5768	6092	5948
11001	544	1012	2772	4324	5640	5604	5904	5732
11011	548	1020	2836	4444	5496	5504	5696	5548
11021	560	1040	2948	4476	5500	5416	5484	5484
11031	584	1052	2964	4452	5464	5392	5316	5476
11041	684	1128	3072	4436	5464	5464	5548	5480
11051	784	1252	3356	4716	5748	5900	6216	5900
11061	844	1368	3688	5200	6172	6388	6644	6292
11071	888	1436	3940	5380	6384	6504	6720	6560
11081	896	1504	4284	5640	6784	6920	7064	7096
11091	1000	1560	4600	5836	7036	7264	7252	7288
11101	1140	1516	4488	5588	6688	6984	6864	6912
11111	1168	1460	4380	5520	6580	7024	6784	6832
11121	1160	1440	4596	5772	6820	7248	6872	7120
11131	1088	1360	4552	5832	6676	6968	6476	7000
11141	1012	1320	4484	5780	6420	6596	5996	6740
11151	1020	1384	4612	5892	6520	6516	5968	6928
11161	1096	1392	4524	5916	6528	6528	6036	6940
11171	1164	1392	4260	5708	6304	6392	5824	6660
11181	1056	1488	4236	5704	6512	6604	5936	6868
11191	956	1612	4596	6164	7192	7248	6620	7676
11201	1004	1692	4872	6452	7544	7516	7036	8116
11211	1032	1672	4792	6200	7452	7468	7188	8128
11221	996	1644	4784	6152	7520	7784	7480	8460
11231	944	1592	4640	6032	7368	7904	7376	8380
11241	868	1416	4268	5572	6892	7500	6880	7764
11251	740	1300	4176	5436	6720	7284	6712	7524
11261	652	1224	4160	5404	6612	7132	6696	7420
11271	628	1048	3816	4948	5988	6532	6172	6820
11281	608	872	3256	4200	5028	5664	5216	5840
11291	552	844	3088	3932	4588	5264	4772	5352
11301	488	920	3312	4224	4732	5304	4892	5348
11311	520	920	3336	4160	4660	4984	4640	4992
11321	600	892	3324	3904	4544	4808	4456	4820
11331	660	948	3656	3960	4764	5148	4820	5164
11341	684	1028	3964	4008	4980	5356	5092	5380
11351	684	1144	4220	4208	5236	5584	5484	5684
11361	732	1316	4624	4752	5736	6104	6152	6380
11371	760	1440	4976	5196	6232	6584	6604	6860
11381	736	1468	5044	5176	6368	6632	6704	6872
11391	796	1424	4728	4808	6020	6256	6348	6408
11401	848	1456	4832	5064	6344	6636	6688	6716
11411	832	1536	5364	5800	7236	7348	7584	7708
11421	812	1552	5320	6036	7424	7356	7748	7908
11431	816	1564	5040	6076	7524	7460	7860	7920
11441	860	1548	4968	6124	7728	7724	8020	8072
11451	884	1468	4952	6056	7760	7772	8100	7996
11461	852	1428	5048	6124	7944	7880	8472	8136
11471	824	1440	5244	6488	8232	8284	8888	8576
11481	796	1428	5408	6728	8364	8548	9036	8864
11491	752	1392	5192	6468	7952	8132	8644	8496
11501	720	1380	4696	6064	7312	7608	8208	7852
11511	720	1384	4544	5968	7096	7496	8136	7668
11521	748	1368	4728	6136	7060	7564	8156	7812
11531	740	1348	4800	6264	7076	7576	8132	7992
11541	700	1300	4516	6060	6804	7212	7672	7692
11551	696	1252	4312	5988	6508	7112	7248	7568
11561	760	1276	4240	6092	6632	7236	7276	7812
11571	808	1404	4272	6376	7092	7564	7760	8308
11581	792	1500	4480	6616	7472	7984	8152	8784
11591	792	1484	4596	6524	7556	8004	7912	8772
11601	796	1480	4584	6440	7668	8016	7708	8816
11611	760	1488	4340	6184	7524	7708	7408	8584
11621	744	1436	4104	5828	7296	7296	7036	8092
11631	768	1424	4196	5892	7536	7384	7156	8336
11641	792	1416	4092	5808	7556	7280	7144	8240
11651	792	1400	3952	5472	7268	7080	6900	7748
11661	788	1428	4256	5588	7364	7284	6968	7900
11671	836	1496	4672	6152	7896	7788	7484	8472
11681	896	1556	4920	6716	8616	8368	8260	9172
11691	948	1488	4924	6808	8824	8516	8548	9308
11701	972	1408	4936	6800	8972	8680	8724	9440
11711	948	1420	4916	6820	9152	8860	9004	9604
11721	928	1432	4780	6680	9008	8936	9032	9444
11731	892	1444	4768	6612	9248	9140	9296	9652
11741	836	1356	4564	6348	9260	8880	9304	9460
11751	760	1144	3880	5520	8532	8164	8588	8568
11761	664	944	3060	4472	7560	7292	7584	7508
11771	552	820	2412	3640	6556	6320	6496	6344
11781	420	776	2080	3260	5992	5808	5804	5680
11791	336	740	1900	3048	5536	5496	5376	5180
11801	328	676	1696	2808	4848	5052	4864	4576
11811	312	616	1488	2576	4332	4588	4412	4020
11821	292	576	1300	2276	3724	4056	3876	3396
11831	264	524	1148	2008	3124	3636	3360	3036
11841	252	476	1076	1892	2860	3268	3136	2748
11851	284	484	1076	1904	2860	3140	3208	2588
11861	336	488	1120	1924	2884	3204	3308	2700
11871	408	532	1240	2000	3048	3304	3596	2884
11881	468	668	1524	2320	3616	3736	4192	3448
11891	468	756	1756	2548	4096	4260	4648	4060
11901	456	888	2068	2808	4592	4856	5172	4680
11911	508	1024	2400	3176	5104	5336	5700	5292
11921	596	1160	2680	3700	5892	5984	6484	6096
11931	672	1312	2996	4364	6756	6628	7216	6952
11941	704	1352	3172	4736	7112	6728	7384	7340
11951	728	1412	3456	5084	7456	6984	7660	7700
11961	728	1500	3744	5492	7720	7308	7848	8116
11971	700	1536	3804	5580	7740	7296	7788	8344
11981	732	1556	3864	5632	7864	7200	7752	8428
11991	772	1500	3832	5704	7904	7008	7624	8376
12001	752	1516	3964	5872	8128	7088	7716	8552
12011	736	1540	4204	5984	8280	7276	7648	8552
12021	716	1456	4228	5696	7932	7220	7240	8180
12031	684	1464	4360	5660	7872	7424	7308	8248
12041	656	1520	4396	5752	8036	7652	7588	8424
12051	624	1500	4340	5640	8196	7816	7804	8484
12061	620	1396	4204	5440	8012	7736	7624	8116
12071	588	1352	4160	5476	7892	7740	7548	7896
12081	536	1356	4308	5676	8140	8096	7936	8188
12091	492	1236	4192	5548	7956	8096	7876	8108
12101	424	1080	3832	5152	7300	7476	7388	7620
12111	364	1032	3532	4848	6836	6856	7136	7176
12121	308	980	3220	4476	6448	6448	6784	6724
12131	256	824	2832	3968	5760	5840	6048	6096
12141	228	712	2604	3760	5256	5388	5600	5720
12151	192	680	2532	3724	5200	5280	5668	5796
12161	196	680	2516	3644	5216	5248	5788	5936
12171	280	772	2556	3716	5352	5276	5844	6164
12181	376	868	2496	3792	5616	5396	6060	6440
12191	416	920	2484	3888	5948	5692	6492	6784
12201	424	944	2580	3996	6240	6048	6832	7108
12211	452	948	2704	4216	6568	6460	7184	7420
12221	512	1024	2876	4596	7132	6976	7836	8016
12231	592	1108	2884	4756	7500	7232	8248	8428
12241	636	1168	2988	5084	7952	7568	8704	8984
12251	652	1176	3016	5316	8296	7836	8936	9416
12261	616	1060	2728	4932	7884	7480	8508	9032
12271	540	932	2484	4488	7244	6872	7920	8424
12281	500	920	2424	4372	7096	6688	7636	8312
12291	496	968	2488	4464	7192	6724	7640	8468
12301	596	1012	2496	4348	7040	6400	7464	8420
12311	668	1096	2604	4256	7004	6240	7388	8476
12321	652	1140	2768	4280	7184	6264	7460	8648
12331	692	1100	2696	4092	6960	6000	7148	8368
12341	684	1040	2572	3972	6540	5612	6796	7988
12351	656	1012	2596	4080	6424	5588	6800	8048
12361	676	1060	2736	4364	6596	5952	7216	8412
12371	708	1052	2712	4380	6440	5908	7284	8268
12381	736	984	2524	4140	6056	5648	6972	7892
12391	656	932	2472	4180	6088	5808	7128	7960
12401	540	840	2400	4220	6012	5912	7128	7864
12411	480	748	2212	3964	5416	5532	6548	7316
12421	436	700	2092	3692	4980	5152	5996	6732
12431	420	772	2180	3756	5240	5336	6128	6652
12441	432	852	2236	3824	5476	5432	6268	6420
12451	440	872	2292	3844	5600	5424	6252	6264
12461	432	936	2528	4144	5920	5788	6596	6692
12471	472	1016	2664	4472	6192	6108	6912	6984
12481	516	1092	2700	4688	6440	6192	7096	7040
12491	564	1112	2756	4776	6648	6056	7200	6968
12501	616	1156	2916	5008	7136	6324	7600	7252
12511	612	1248	3104	5324	7716	6888	8348	7996
12521	624	1196	3032	5128	7592	6748	8412	8160
12531	628	1104	2904	4840	7452	6540	8212	8100
12541	604	1068	2832	4744	7500	6504	8104	7964
12551	596	1012	2720	4552	7312	6252	7784	7616
12561	556	944	2724	4372	7144	6104	7612	7504
12571	516	852	2692	4096	6616	5844	7176	7088
12581	476	852	2764	4008	6432	6060	7172	7200
12591	472	888	2832	4028	6464	6324	7324	7336
12601	496	848	2728	3892	6156	6152	6860	6816
12611	468	876	2776	3968	6288	6312	6804	6760
12621	500	948	2812	4120	6400	6308	6852	6800
12631	556	972	2704	4076	6196	6028	6684	6800
12641	548	980	2624	4056	6200	5956	6784	7056
12651	528	1024	2608	4172	6344	6048	6964	7384
12661	512	1076	2580	4248	6436	6136	7012	7556
12671	516	1008	2280	3964	5960	5680	6480	6952
12681	504	888	2000	3564	5288	5124	5856	6288
12691	468	836	2060	3500	5184	5168	5956	6412
12701	464	772	2000	3436	4976	5056	5904	6308
12711	412	700	1884	3280	4660	4856	5776	6096
12721	348	672	1900	3228	4804	5016	5956	6120
12731	332	668	1940	3288	5108	5220	6016	5968
12741	332	632	1972	3388	5372	5472	6012	5948
12751	336	648	2048	3596	5848	5944	6264	6440
12761	340	724	2236	3948	6428	6388	6740	6996
12771	364	772	2340	4192	6756	6600	7024	7228
12781	396	816	2172	4088	6544	6236	6696	6816
12791	436	832	1980	3760	6088	5668	6228	6224
12801	460	856	2020	3668	5928	5608	6156	6108
12811	456	856	2008	3608	5576	5464	5860	5884
12821	452	824	1876	3400	4960	5056	5340	5476
12831	456	820	1840	3252	4528	4616	4960	5032
12841	480	768	1804	2988	4024	4016	4480	4388
12851	476	684	1688	2620	3464	3448	3924	3828
12861	444	672	1604	2412	3316	3220	3872	3828
12871	444	736	1728	2536	3768	3644	4544	4480
12881	424	792	1932	2828	4368	4320	5172	5152
12891	452	772	1936	2944	4700	4552	5300	5372
12901	520	804	2172	3300	5264	4984	5820	5996
12911	564	880	2512	3700	5932	5660	6564	6852
12921	640	888	2552	3692	6196	5956	6912	7176
12931	676	992	2776	4048	6824	6576	7640	7888
12941	728	1172	3088	4660	7740	7384	8600	8848
12951	820	1196	3164	4876	8064	7608	8840	8992
12961	836	1136	3136	4872	8120	7544	8652	8888
12971	832	1148	3108	4876	8024	7468	8516	8920
12981	792	1212	3224	4936	8044	7612	8692	9148
12991	736	1204	3140	4692	7928	7420	8556	8924
13001	720	1132	2908	4356	7452	6852	7980	8256
13011	660	1116	2844	4252	7196	6540	7740	8052
13021	592	1020	2540	3832	6588	5892	7240	7480
13031	520	860	2200	3320	5784	5176	6520	6736
13041	420	856	2188	3224	5616	5060	6372	6644
13051	380	864	2208	3224	5504	4912	6156	6380
13061	392	784	2156	3072	5236	4656	5688	5924
13071	392	720	2028	3004	4988	4384	5280	5492
13081	400	752	2068	3236	5108	4452	5188	5448
13091	412	816	2184	3460	5536	4844	5428	5868
13101	420	812	2172	3636	5740	5000	5524	6100
13111	440	828	2280	3784	5956	5264	5756	6368
13121	440	896	2432	3836	6220	5588	6056	6756
13131	452	892	2432	3804	6152	5640	6092	6924
13141	472	900	2396	3704	5944	5612	6232	7052
13151	452	936	2404	3708	5964	5604	6468	7240
13161	428	940	2496	3744	6056	5724	6672	7480
13171	392	892	2432	3536	5756	5552	6492	7376
13181	352	828	2280	3184	5204	4972	6016	6772
13191	316	872	2296	3068	5184	4936	6024	6696
13201	284	888	2292	3080	5356	4980	6040	6904
13211	296	840	2276	3096	5320	4804	5872	6808
13221	296	840	2368	3188	5364	4860	5768	6732
13231	288	828	2508	3296	5432	5028	5664	6708
13241	292	852	2728	3588	5808	5512	6068	7152
13251	320	904	2852	3712	6124	5868	6424	7560
13261	408	1000	2896	3840	6376	6172	6788	7864
13271	472	1132	3056	4344	6852	6748	7412	8592
13281	516	1144	3104	4544	6884	7012	7560	8888
13291	552	1108	3052	4476	6752	7028	7460	8716
13301	540	1184	3180	4808	7104	7340	7720	8820
13311	564	1264	3304	5052	7432	7540	8048	8960
13321	596	1252	3180	5076	7568	7408	8080	8864
13331	612	1256	3024	5140	7620	7220	7976	8612
13341	652	1240	2848	5148	7524	6904	7776	8376
13351	624	1152	2720	5172	7688	6888	7684	8392
13361	564	1064	2620	5028	7852	7012	7676	8268
13371	536	1036	2552	4936	7760	6848	7600	7948
13381	528	1076	2556	4992	7636	6780	7608	7856
13391	568	1048	2328	4628	7188	6580	7440	7792
13401	564	972	2148	4420	6964	6544	7408	7896
13411	532	988	2216	4492	7084	6956	7852	8348
13421	516	968	2156	4216	6824	6904	7868	8404
13431	452	924	2108	3992	6532	6704	7632	8084
13441	424	864	2064	3732	5900	6300	7204	7480
13451	436	796	1996	3496	5372	5900	6732	6988
13461	424	776	1992	3444	5424	6040	6792	7088
13471	408	772	2004	3480	5592	6236	6964	7312
13481	404	752	2088	3508	5840	6288	7004	7320
13491	424	720	2052	3400	5884	6068	6848	7188
13501	444	676	1900	3292	5608	5660	6280	6864
13511	456	664	1852	3316	5524	5536	5984	6748
13521	452	676	1864	3380	5620	5624	6168	6916
13531	472	708	1884	3496	5680	5688	6448	7072
13541	532	816	2012	3752	5924	5904	6888	7512
13551	576	968	2308	4072	6376	6136	7324	7952
13561	644	1048	2556	4264	6612	6184	7544	8068
13571	668	1108	2744	4608	6736	6388	7692	8216
13581	600	1180	2868	4852	6648	6472	7680	8020
13591	528	1216	2884	4720	6416	6148	7548	7608
13601	492	1224	2868	4540	6216	5856	7336	7200
13611	504	1224	2832	4372	6032	5744	6976	6904
13621	484	1208	2840	4232	6072	5616	6652	6788
13631	420	1100	2744	4036	5904	5292	6308	6380
13641	372	936	2472	3732	5384	4884	5804	5808
13651	316	796	2200	3392	4864	4476	5224	5196
13661	280	680	1984	2984	4404	4048	4788	4732
13671	292	656	1920	2832	4416	4060	4756	4780
13681	368	696	1960	2912	4744	4464	4960	5052
13691	436	728	2080	3028	5128	4840	5288	5660
13701	448	776	2200	3176	5456	5076	5620	6232
13711	464	840	2172	3276	5448	5276	5812	6464
13721	480	920	2112	3244	5404	5396	5908	6632
13731	480	992	2100	3200	5528	5436	6040	6768
13741	476	1064	2136	3288	5692	5584	6376	7080
13751	504	1104	2104	3332	5776	5620	6620	7192
13761	536	1056	1984	3224	5672	5412	6480	7124
13771	528	992	1964	3216	5480	5256	6412	7252
13781	520	1024	2128	3536	5524	5444	6708	7428
13791	524	1064	2256	3784	5692	5752	7028	7480
13801	520	1060	2448	3876	6096	6140	7544	7832
13811	548	1048	2700	4024	6500	6528	7956	8264
13821	624	1004	2812	4084	6584	6684	7928	8260
13831	664	992	2952	4220	6940	6920	8028	8512
13841	616	1048	3152	4608	7492	7420	8336	9024
13851	568	1112	3280	4848	7724	7780	8636	9112
13861	548	1160	3332	4844	7924	7852	8784	8888
13871	548	1104	3140	4504	7676	7436	8300	8216
13881	540	1004	2956	4208	7236	6908	7684	7648
13891	512	988	2904	4236	7132	6696	7404	7440
13901	500	992	2792	4284	7068	6516	7316	7124
13911	468	984	2736	4336	7016	6340	7232	6920
13921	444	976	2744	4416	6932	6292	7144	6700
13931	500	952	2740	4356	7024	6508	7368	6776
13941	568	956	2924	4552	7452	7032	7928	7592
13951	596	1032	3212	5032	7940	7596	8604	8580
13961	596	1112	3304	5308	8376	8076	9176	9268
13971	624	1232	3520	5596	8804	8556	9712	9756
13981	716	1340	3680	5660	8812	8596	9776	9800
13991	740	1364	3636	5456	8436	8304	9400	9608
14001	700	1392	3564	5332	8192	8148	9236	9524
14011	664	1360	3348	5016	7848	7780	8860	9172
14021	596	1268	3100	4484	7024	6888	7944	8272
14031	544	1200	2828	3984	6184	5912	6932	7132
14041	512	1084	2484	3532	5396	5096	5856	6004
14051	456	940	2248	3172	4588	4356	4872	5040
14061	376	820	1956	2804	3996	3800	4260	4356
14071	272	712	1616	2456	3516	3352	3804	3716
14081	224	668	1480	2240	3328	3116	3532	3324
14091	220	636	1504	2140	3380	3124	3596	3332
14101	232	620	1520	2124	3360	3116	3740	3416
14111	256	676	1616	2280	3520	3332	3996	3624
14121	284	744	1704	2412	3764	3636	4288	3908
14131	316	820	1824	2612	4236	4036	4884	4424
14141	352	912	2104	3012	4928	4724	5832	5240
14151	384	904	2200	3108	5092	4876	6084	5568
14161	404	844	2256	3120	5080	4868	6024	5812
14171	420	828	2528	3544	5404	5388	6428	6440
14181	444	804	2620	3756	5420	5520	6388	6516
14191	448	824	2704	3852	5532	5584	6268	6508
14201	468	904	2900	4304	6092	5992	6692	7008
14211	484	952	3180	4816	6716	6480	7304	7564
14221	460	920	3364	4872	6768	6552	7304	7540
14231	448	872	3232	4628	6432	6120	6868	7088
14241	452	888	3148	4664	6464	6052	6892	6964
14251	440	984	3192	4856	6724	6288	7136	7084
14261	460	1064	3116	4816	6748	6268	7100	7036
14271	480	1092	3036	4752	6696	6260	7104	7076
14281	452	1072	2924	4676	6472	6196	7140	7060
14291	420	960	2632	4232	5836	5628	6660	6468
14301	376	848	2220	3620	5040	4868	5776	5740
14311	340	776	1828	3184	4436	4312	5072	5196
14321	304	776	1780	3192	4488	4336	5068	5140
14331	300	800	1868	3276	4624	4476	5120	5340
14341	324	712	1788	3104	4444	4200	4784	5156
14351	316	612	1672	2868	4224	3876	4528	4928
14361	332	592	1636	2776	4200	3896	4564	5096
14371	372	580	1624	2736	4252	3996	4552	5248
14381	428	568	1628	2652	4256	4068	4424	5364
14391	644	568	1664	2748	4420	4336	4540	5680
14401	888	852	2208	3460	5164	5180	5332	6592
14411	1236	1332	2936	4216	5832	5976	6024	7500
14421	1872	1572	3252	4528	6084	6336	6288	7872
14431	2240	1776	3692	5056	6672	7080	6924	8592
14441	2216	1976	4140	5604	7448	7780	7632	9296
14451	2200	2044	4292	5832	7824	7964	7924	9484
14461	2236	2092	4376	6064	8196	8252	8180	9928
14471	2216	2132	4456	6304	8552	8560	8456	10272
14481	1996	2164	4508	6296	8512	8496	8504	10184
14491	1752	1916	4008	5660	7852	7864	7908	9472
14501	1416	1416	3196	4732	6900	6996	6936	8384
14511	772	1136	2788	4184	6396	6412	6308	7700
14521	388	944	2336	3588	5716	5632	5652	6880
14531	384	724	1784	2904	4772	4772	4832	5928
14541	424	628	1544	2612	4376	4372	4440	5460
14551	480	704	1696	2712	4248	4316	4472	5400
14561	508	812	1860	2792	4240	4532	4728	5652
14571	548	860	1848	2764	4396	4700	4936	5880
14581	600	928	1996	2992	4752	4932	5300	6272
14591	668	948	2104	3232	5136	5224	5740	6848
14601	744	980	2216	3444	5576	5696	6436	7536
14611	820	1040	2416	3800	6112	6268	7112	8168
14621	900	1144	2676	4240	6620	6788	7556	8760
14631	880	1276	2932	4616	7088	7360	8048	9396
14641	816	1252	2808	4696	7372	7492	8336	9432
14651	808	1160	2612	4664	7396	7228	8288	9064
14661	796	1128	2604	4720	7272	7132	8216	8904
14671	772	1076	2508	4644	7064	6976	8100	8672
14681	740	1036	2384	4488	6692	6524	7656	8028
14691	676	1036	2288	4432	6468	6224	7412	7644
14701	612	1008	2128	4192	6308	5988	7332	7468
14711	544	952	2012	3880	6268	5860	7428	7492
14721	496	900	1992	3760	6420	5816	7604	7700
14731	476	884	2044	3656	6404	5784	7528	7820
14741	496	912	2084	3532	6188	5720	7276	7864
14751	536	920	2168	3624	6196	5720	7184	7808
14761	532	940	2300	3744	6388	5880	7264	7956
14771	548	1000	2412	3776	6620	6116	7380	8236
14781	612	1052	2664	4008	6816	6352	7324	8292
14791	724	1144	2932	4428	7032	6604	7352	8468
14801	884	1224	2972	4704	7092	6712	7280	8436
14811	1004	1260	3028	4716	6892	6676	7016	8072
14821	1056	1248	3080	4584	6580	6480	6700	7708
14831	1036	1208	3156	4684	6660	6532	6752	7744
14841	1004	1236	3352	5052	7160	6940	7184	8256
14851	1136	1224	3316	5112	7156	6936	7144	8200
14861	1220	1172	3248	5036	7164	7036	7344	8196
14871	1156	1088	3136	4924	7240	7260	7544	8360
14881	1052	944	2928	4588	6908	7124	7124	8012
14891	884	852	2852	4312	6660	6916	6896	7772
14901	740	792	2660	4152	6424	6724	6776	7640
14911	648	764	2456	4068	6496	6892	6852	7672
14921	592	748	2256	3904	6492	6888	6816	7528
14931	564	660	1904	3360	5856	6336	6368	7032
14941	448	632	1812	3096	5732	6228	6404	7084
14951	344	664	1904	3232	5872	6296	6600	7428
14961	360	688	1872	3220	5664	6068	6600	7528
14971	432	704	1828	3252	5672	5908	6756	7696
14981	520	708	1804	3400	5824	5880	6796	7884
14991	544	732	1768	3404	5804	5812	6660	7860
15001	560	736	1772	3408	5576	5584	6448	7728
15011	580	800	1912	3592	5636	5680	6480	7840
15021	568	868	2004	3616	5776	5804	6488	7760
15031	536	856	1956	3488	5492	5572	6120	7432
15041	508	836	1864	3428	5128	5336	5748	7136
15051	480	812	1800	3424	5084	5208	5568	6960
15061	408	804	1784	3396	5136	5204	5524	6896
15071	332	784	1876	3476	5228	5464	5684	6912
15081	332	772	2120	3796	5600	5880	6048	7280
15091	400	800	2284	4008	5936	6088	6404	7660
15101	540	784	2384	4152	6160	6240	6716	7904
15111	676	840	2720	4660	6628	6624	7132	8400
15121	708	976	3104	5136	7240	7120	7628	8872
15131	788	1080	3372	5372	7868	7624	8076	9196
15141	896	1240	3624	5768	8492	8076	8560	9696
15151	964	1396	3812	6228	8948	8524	9072	10176
15161	1048	1460	3860	6220	8868	8564	9224	10212
15171	1128	1504	3780	5912	8496	8228	8968	9868
15181	1128	1560	3816	5924	8700	8360	9008	9952
15191	1016	1564	3716	5768	8608	8192	8876	9844
15201	916	1476	3264	5320	7920	7608	8416	9248
15211	912	1376	2940	5152	7544	7464	8288	9072
15221	892	1328	2840	5168	7276	7276	8232	9004
15231	844	1260	2752	5064	6976	7028	8168	8832
15241	760	1196	2728	4892	6704	6888	8100	8752
15251	668	1168	2628	4816	6444	6616	7852	8624
15261	636	1072	2472	4812	6348	6436	7696	8516
15271	592	948	2356	4772	6156	6248	7620	8264
15281	576	920	2476	4972	6256	6408	7704	8352
15291	632	952	2788	5256	6792	6952	7964	8848
15301	676	1004	2952	5428	7240	7268	8292	9232
15311	656	1032	3024	5516	7448	7528	8552	9528
15321	632	992	2896	5248	7152	7380	8172	9212
15331	632	948	2680	4952	6948	6996	7884	8796
15341	620	928	2656	4832	7060	6960	8000	8660
15351	568	964	2660	4708	7000	6896	7980	8396
15361	528	1020	2568	4496	6656	6712	7660	7964
15371	504	1004	2368	4188	6304	6536	7344	7584
15381	428	924	2220	3920	6084	6232	7368	7424
15391	352	808	2088	3548	5564	5604	6888	6780
15401	304	700	1764	3008	4900	4808	6000	5804
15411	244	616	1544	2596	4440	4248	5452	5184
15421	204	532	1452	2256	3920	3832	4792	4600
15431	172	464	1276	1960	3388	3348	4032	3976
15441	136	388	1112	1740	2984	2924	3484	3496
15451	120	288	968	1440	2520	2388	2928	2988
15461	80	204	768	1036	1900	1652	2248	2276
15471	32	148	456	600	1176	976	1360	1344
15481	12	104	200	288	656	556	736	756
15491	0	60	124	156	364	320	420	512
15501	0	28	84	72	164	160	160	244
15511	0	8	32	16	48	52	40	64
15521	0	0	0	0	4	0	0	0
15531	0	0	0	0	0	0	0	0
15541	0	0	0	0	0	0	0	0
15551	0	0	0	0	0	0	0	0
15561	0	0	0	0	0	0	0	0
15571	0	0	0	0	0	0	0	0
15581	0	0	0	0	0	0	0	0
15591	0	0	0	0	0	0	0	0
15601	0	0	0	0	0	0	0	0
15611	0	0	0	0	0	0	0	0
15621	0	0	0	0	0	0	0	0
15631	0	0	0	0	0	0	0	0
15641	0	0	0	0	0	0	0	0
15651	0	0	0	0	0	0	0	0
15661	0	0	0	0	0	0	0	0
15671	0	0	0	0	0	0	0	0
15681	0	0	0	0	0	0	0	0
15691	0	0	0	0	0	0	0	0
15701	0	0	0	0	0	0	0	0
15711	0	0	0	0	0	0	0	0
15721	0	0	0	0	0	0	0	0
15731	0	0	0	0	0	0	0	0
15741	0	0	0	0	0	0	0	0
15751	0	0	0	0	0	0	0	0
15761	0	0	0	0	0	0	0	0
15771	0	0	0	0	0	0	0	0
15781	0	0	0	0	0	0	0	0
15791	0	0	0	0	0	0	0	0
15801	0	0	0	0	0	0	0	0
15811	0	0	0	0	0	0	0	0
15821	0	0	0	0	0	0	0	0
15831	0	0	0	0	0	0	0	0
15841	0	0	0	0	0	0	0	0
15851	0	0	0	0	0	0	0	0
15861	0	0	0	0	0	0	0	0
15871	0	0	0	0	0	0	0	0
15881	0	0	0	0	0	0	0	0
15891	0	0	0	0	0	0	0	0
15901	0	0	0	0	0	0	0	0
15911	0	0	0	0	0	0	0	0
15921	0	0	0	0	0	0	0	0
15931	0	0	0	0	0	0	0	0
15941	0	0	0	0	0	0	0	0
15951	0	0	0	0	0	0	0	0
15961	0	0	0	0	0	0	0	0
15971	0	0	0	0	0	0	0	0
15981	0	0	0	0	0	0	0	0
15991	0	0	0	0	0	0	0	0
16001	0	0	0	0	0	0	0	0
16011	0	0	0	0	0	0	0	0
16021	0	0	0	0	0	0	0	0
16031	0	0	0	0	0	0	0	0
16041	0	0	0	0	0	0	0	0
16051	0	0	0	0	0	0	0	0
16061	0	0	0	0	0	0	0	0
16071	0	0	0	0	0	0	0	0
16081	0	0	0	0	0	0	0	0
16091	0	0	0	0	0	0	0	0
16101	0	0	0	0	0	0	0	0
16111	0	0	0	0	0	0	0	0
16121	0	0	0	0	0	0	0	0
16131	0	0	0	0	0	0	0	0
16141	0	0	0	0	0	0	0	0
16151	0	0	0	0	0	0	0	0
16161	0	0	0	0	0	0	0	0
16171	0	0	0	0	0	0	0	0
16181	0	0	0	0	0	0	0	0
16191	0	0	0	0	0	0	0	0
16201	0	0	0	0	0	0	0	0
16211	0	0	0	0	0	0	0	0
16221	0	0	0	0	0	0	0	0
16231	0	0	0	0	0	0	0	0
16241	0	0	0	0	0	0	0	0
16251	0	0	0	0	0	0	0	0
16261	0	0	0	0	0	0	0	0
16271	0	0	0	0	0	0	0	0
16281	0	0	0	0	0	0	0	0
16291	0	0	0	0	0	0	0	0
16301	0	0	0	0	0	0	0	0
16311	0	0	0	0	0	0	0	0
16321	0	0	0	0	0	0	0	0
16331	0	0	0	0	0	0	0	0
16341	0	0	0	0	0	0	0	0
16351	0	0	0	0	0	0	0	0
16361	0	0	0	0	0	0	0	0
16371	0	0	0	0	0	0	0	0
16381	0	0	0	0	0	0	0	0
16391	0	0	0	0	0	0	0	0
16401	0	0	0	0	0	0	0	0
16411	0	0	0	0	0	0	0	0
16421	0	0	0	0	0	0	0	0
16431	0	0	0	0	0	0	0	0
16441	0	0	0	0	0	0	0	0
16451	0	0	0	0	0	0	0	0
16461	0	0	0	0	0	0	0	0
16471	0	0	0	0	0	0	0	0
16481	0	0	0	0	0	0	0	0
16491	0	0	0	0	0	0	0	0
16501	0	0	0	0	0	0	0	0
16511	0	0	0	0	0	0	0	0
16521	0	0	0	0	0	0	0	0
16531	0	0	0	0	0	0	0	0
16541	0	0	0	0	0	0	0	0
16551	0	0	0	0	0	0	0	0
16561	0	0	0	0	0	0	0	0
16571	0	0	0	0	0	0	0	0
16581	0	0	0	0	0	0	0	0
16591	0	0	0	0	0	0	0	0
16601	0	0	20	28	12	24	28	80
16611	8	0	52	72	44	96	112	180
16621	20	24	140	176	176	312	268	396
16631	28	68	328	392	512	652	604	872
16641	60	176	536	760	1012	1188	1216	1536
16651	116	284	796	1236	1640	1916	2040	2292
16661	176	352	1116	1668	2280	2592	2856	2892
16671	216	468	1352	2044	2824	3172	3532	3412
16681	240	608	1560	2452	3384	3824	4160	4028
16691	260	712	1836	2860	3980	4552	4776	4564
16701	264	832	2144	3276	4608	5160	5468	5144
16711	304	924	2284	3580	5000	5444	5984	5616
16721	352	956	2268	3736	5060	5592	6172	5768
16731	356	952	2328	3820	5204	5800	6280	5932
16741	420	1000	2492	3988	5500	6156	6436	6364
16751	496	1188	2752	4404	5856	6720	6740	7016
16761	528	1320	3084	4764	6320	7304	7284	7720
16771	572	1344	3284	4908	6732	7640	7816	8296
16781	624	1416	3428	5220	7176	7872	8268	8860
16791	696	1512	3644	5648	7584	8224	8596	9432
16801	724	1580	3924	6024	7944	8700	9028	9952
16811	704	1652	4208	6416	8548	9196	9812	10524
16821	692	1684	4264	6508	8764	9216	10072	10608
16831	640	1684	4208	6400	8628	8936	9992	10396
16841	580	1628	4168	6372	8864	8936	10220	10588
16851	556	1500	3936	6180	8700	8600	9860	10332
16861	516	1388	3800	5956	8228	8112	9404	9752
16871	492	1296	3696	5652	7852	7692	9156	9280
16881	456	1144	3348	5068	7228	6924	8472	8440
16891	392	1080	3176	4788	7208	6688	8136	8020
16901	392	1080	3096	4636	7232	6576	7824	7796
16911	424	1032	3040	4512	7108	6356	7588	7516
16921	392	988	2952	4592	7332	6428	7652	7488
16931	336	896	2688	4356	7116	6088	7364	7124
16941	308	880	2740	4332	7288	6084	7564	7248
16951	316	908	2768	4432	7604	6332	7708	7492
16961	300	884	2576	4252	7540	6324	7648	7404
16971	264	924	2556	4340	7940	6768	8212	7932
16981	280	896	2404	4136	7900	6740	8168	7964
16991	276	824	2216	3800	7640	6652	7940	7772
17001	232	812	2092	3724	7452	6756	7852	7836
17011	200	768	1920	3408	6852	6264	7280	7348
17021	196	724	1788	3196	6536	5996	6952	6960
17031	208	700	1640	3056	6260	5880	6728	6608
17041	196	720	1524	2884	6024	5608	6380	6232
17051	208	720	1464	2816	5852	5328	5912	5952
17061	256	680	1400	2724	5456	5056	5420	5476
17071	284	704	1364	2808	5160	4872	5276	5140
17081	344	736	1324	2812	4828	4472	4944	4764
17091	456	788	1476	2832	4960	4544	4980	4820
17101	568	884	1816	2980	5312	4960	5368	5196
17111	652	1064	2244	3244	5376	5080	5444	5292
17121	952	1264	2580	3548	5448	5332	5420	5424
17131	1260	1380	3120	4060	5688	5964	5900	5948
17141	1332	1436	3640	4544	5892	6516	6436	6372
17151	1364	1432	3732	4572	5780	6544	6320	6240
17161	1356	1392	3716	4456	5540	6368	6060	5984
17171	1348	1340	3620	4388	5324	6204	5868	5680
17181	1320	1308	3504	4364	5012	5896	5568	5176
17191	1312	1248	3308	4260	4680	5540	5148	4688
17201	1312	1076	2948	3932	4344	5184	4688	4180
17211	1052	864	2536	3504	3892	4564	4220	3580
17221	776	712	1972	2952	3436	3860	3648	2960
17231	692	652	1516	2484	3140	3448	3256	2536
17241	636	632	1416	2348	3080	3348	3300	2544
17251	608	620	1484	2380	3292	3500	3500	3008
17261	544	624	1632	2448	3668	3720	3744	3612
17271	464	588	1588	2300	3740	3672	3784	3840
17281	360	560	1452	2136	3720	3652	3916	4072
17291	268	604	1404	2208	4076	3972	4452	4704
17301	220	716	1548	2532	4772	4484	5272	5608
17311	220	772	1708	2768	5248	4844	5852	6192
17321	292	816	1900	3088	5604	5248	6296	6624
17331	452	956	2416	3800	6316	5864	6996	7380
17341	636	1096	2924	4440	6856	6320	7592	7748
17351	852	1172	3160	4800	7052	6564	7800	7716
17361	1068	1368	3632	5432	7500	7136	8112	8084
17371	1404	1560	4092	5996	7792	7552	8340	8208
17381	1824	1528	4208	5988	7348	7264	7844	7644
17391	2008	1440	4284	5908	6664	6892	7088	6840
17401	2024	1412	4284	5908	6148	6552	6544	6152
17411	1968	1400	4132	5680	5680	6096	6084	5728
17421	1824	1304	3708	5092	5192	5696	5588	5276
17431	1692	1180	3212	4452	4812	5364	5116	4820
17441	1504	1160	2968	4108	4716	5200	5148	4800
17451	1284	1008	2532	3588	4492	4928	5196	4680
17461	956	840	2232	3224	4528	4900	5324	4864
17471	540	852	2176	3188	4788	5044	5644	5260
17481	364	820	1916	3060	4980	5020	5860	5376
17491	336	816	1852	3084	5416	5268	6284	5900
17501	324	804	1908	3080	5620	5424	6400	6128
17511	304	772	1868	3096	5504	5268	6252	5840
17521	260	784	1844	3208	5424	5152	6304	5812
17531	252	796	1932	3252	5248	5168	6208	5764
17541	292	824	2112	3380	5112	5048	5996	5636
17551	308	840	2288	3540	5176	4912	6080	5724
17561	336	844	2444	3676	5340	4964	6260	5844
17571	368	872	2656	3888	5408	5116	6308	6068
17581	404	872	2772	4044	5304	5108	6228	6196
17591	540	932	2856	4380	5568	5232	6516	6580
17601	680	1076	3152	4856	6052	5656	6968	7316
17611	744	1116	3360	5032	6196	5848	6960	7536
17621	784	1108	3360	5152	6316	5968	6956	7664
17631	796	1136	3344	5316	6708	6316	7288	8136
17641	832	1204	3312	5456	7128	6768	7536	8436
17651	856	1268	3324	5564	7308	7064	7624	8628
17661	824	1268	3236	5372	7156	7000	7516	8592
17671	764	1256	3072	5128	6944	6788	7204	8252
17681	624	1216	3016	4992	6924	6748	7008	8092
17691	504	1104	2852	4680	6768	6580	6820	7880
17701	456	1092	2800	4680	6936	6716	7036	8104
17711	396	1100	2888	4812	7284	6980	7340	8360
17721	384	1036	2872	4604	7100	6740	7176	8012
17731	376	976	2808	4296	6664	6264	6788	7512
17741	344	896	2676	4048	6316	5876	6372	7056
17751	336	840	2604	3988	6208	5708	6276	6788
17761	324	796	2532	3924	6024	5600	6280	6576
17771	320	808	2656	4036	5944	5652	6364	6596
17781	316	868	2848	4268	6244	5944	6688	6924
17791	304	856	2756	4164	6104	5904	6612	6896
17801	308	824	2608	3988	5596	5508	6316	6620
17811	296	796	2500	3920	5272	5236	6052	6412
17821	296	776	2536	4008	5272	5184	5912	6416
17831	324	856	2732	4288	5792	5516	6416	6928
17841	432	960	2776	4436	6124	5712	6684	7196
17851	616	1172	3096	4928	6780	6244	7104	7784
17861	748	1456	3428	5328	7388	6760	7608	8248
17871	800	1540	3336	5168	6976	6392	7212	7692
17881	816	1584	3428	5492	7052	6464	7248	7668
17891	852	1696	3640	6024	7752	7076	7812	8248
17901	896	1772	3720	6248	8108	7444	8116	8564
17911	912	1816	3612	6248	8004	7520	8164	8576
17921	908	1772	3508	6072	7556	7316	7860	8280
17931	820	1700	3564	5964	7376	7300	7716	8196
17941	648	1564	3424	5624	7120	7184	7448	8020
17951	528	1272	3044	5096	6576	6824	6824	7520
17961	472	1164	3032	5116	6784	7096	6940	7792
17971	432	1160	3084	4900	6776	7016	6980	7776
17981	392	1064	2944	4344	6188	6448	6524	7156
17991	340	1000	2868	4208	5988	6292	6376	6976
18001	304	920	2888	4300	6032	6412	6368	6972
18011	284	884	2924	4464	6156	6636	6396	7016
18021	268	896	2924	4512	6132	6708	6400	7056
18031	296	888	2892	4440	5976	6564	6328	7048
18041	316	932	2844	4492	6040	6512	6472	7292
18051	304	988	2924	4536	6200	6608	6692	7584
18061	316	972	3000	4548	6456	6892	6952	7852
18071	336	936	3024	4672	6664	7168	7180	8176
18081	352	964	3220	4960	6932	7400	7432	8628
18091	392	1040	3352	5216	7260	7608	7916	9072
18101	432	1064	3208	5080	7180	7388	7916	8964
18111	452	1080	3124	5036	7304	7360	7864	9024
18121	432	1068	3056	4976	7352	7352	7872	8924
18131	404	1000	2980	4772	7176	7076	7628	8492
18141	440	936	2776	4596	6868	6600	7304	7976
18151	500	940	2584	4476	6424	6068	6764	7408
18161	528	992	2556	4532	6424	5968	6444	7232
18171	512	972	2380	4348	6384	5916	6260	6988
18181	456	948	2176	4012	5996	5724	5820	6668
18191	412	956	2188	3916	5748	5704	5620	6612
18201	412	932	2260	3892	5604	5580	5564	6420
18211	444	936	2340	4012	5728	5628	5676	6556
18221	460	964	2488	4128	6072	6068	6172	7096
18231	440	992	2764	4176	6444	6760	6732	7792
18241	408	1088	3168	4576	7016	7568	7424	8692
18251	376	1168	3360	4792	7284	7808	7712	8996
18261	380	1196	3396	4724	7240	7732	7640	8956
18271	412	1168	3420	4728	7192	7552	7472	8800
18281	424	1156	3480	4892	7544	7648	7740	9100
18291	408	1224	3504	4996	7872	7908	8184	9604
18301	380	1248	3428	4904	7648	7680	8040	9364
18311	356	1212	3292	4824	7168	7300	7552	8796
18321	360	1164	2952	4660	6564	6628	6844	8024
18331	396	1084	2556	4312	6136	6064	6420	7432
18341	420	1056	2500	4228	5968	6160	6632	7388
18351	416	1148	2860	4604	6228	6596	7288	7740
18361	452	1212	3100	4708	6524	6912	7816	8004
18371	516	1224	3136	4740	6544	7008	7828	7888
18381	580	1244	3364	5188	6876	7420	8036	8144
18391	632	1360	3752	5748	7608	8188	8728	9012
18401	720	1488	4000	6080	8196	8516	9100	9532
18411	796	1484	4128	6260	8500	8640	9268	9704
18421	788	1408	4156	6184	8416	8492	9128	9716
18431	784	1348	4036	5968	8344	8120	8840	9708
18441	776	1244	3648	5644	8044	7740	8468	9500
18451	700	1132	3272	5380	7516	7232	7904	8988
18461	608	1064	3104	5132	7116	6768	7408	8444
18471	528	988	2912	4624	6544	6144	6868	7816
18481	468	820	2532	4024	5744	5368	6120	6948
18491	388	680	2160	3592	5052	4848	5548	6316
18501	276	656	1960	3344	4708	4600	5340	5948
18511	204	632	1776	3068	4388	4256	5064	5292
18521	168	580	1620	2696	4036	3792	4652	4600
18531	176	580	1616	2532	4092	3596	4396	4244
18541	200	652	1808	2728	4524	3868	4572	4488
18551	216	704	1928	2996	4964	4272	5040	5020
18561	264	736	2012	3224	5440	4728	5436	5472
18571	320	812	2176	3580	6068	5312	5920	5976
18581	364	944	2540	4136	6812	5932	6576	6592
18591	444	1096	3036	4804	7504	6548	7052	7296
18601	524	1168	3272	5268	7916	6952	7244	7840
18611	572	1304	3516	5808	8380	7608	7716	8464
18621	624	1440	3672	6228	8608	8076	8076	8924
18631	672	1444	3572	6192	8496	7980	8064	8940
18641	688	1456	3512	5996	8372	7740	7964	8808
18651	648	1428	3400	5716	8032	7416	7668	8500
18661	596	1360	3260	5324	7468	6920	7168	8008
18671	548	1228	2932	4660	6740	6172	6444	7264
18681	460	1080	2528	3956	6052	5512	5896	6544
18691	380	1056	2544	3768	5876	5464	5844	6348
18701	344	936	2464	3508	5532	5128	5476	5964
18711	292	764	2292	3012	4956	4548	5056	5480
18721	260	712	2280	2772	4664	4384	4944	5244
18731	260	700	2296	2692	4500	4464	4864	5204
18741	248	724	2376	2752	4660	4684	5072	5400
18751	256	788	2560	2932	5172	5060	5624	5800
18761	272	880	2856	3340	5776	5724	6332	6552
18771	308	904	3008	3708	6224	6248	6760	7060
18781	364	936	3000	3948	6520	6560	7116	7300
18791	448	1000	3064	4168	6768	6816	7448	7696
18801	528	1152	3464	4628	7440	7436	7932	8440
18811	524	1452	4124	5392	8436	8392	8740	9408
18821	608	1616	4392	5860	8852	8780	9048	9732
18831	748	1632	4372	5972	8676	8712	8876	9612
18841	776	1664	4584	6304	8732	8956	8984	9864
18851	804	1692	4776	6624	8952	9364	9104	10140
18861	816	1716	4812	6524	9092	9448	9008	10140
18871	780	1648	4684	6116	8892	8984	8608	9676
18881	700	1568	4532	5844	8604	8652	8272	9152
18891	632	1424	4160	5408	7988	8044	7704	8344
18901	628	1120	3536	4620	6904	7028	6756	7288
18911	532	960	3260	4196	6368	6652	6468	6936
18921	416	920	3068	3944	6096	6328	6276	6556
18931	372	812	2604	3380	5452	5636	5596	5668
18941	364	716	2192	2808	4680	4812	5020	4812
18951	392	688	2048	2668	4196	4468	4996	4660
18961	384	692	2040	2720	4020	4624	5080	4996
18971	356	684	1988	2700	3964	4584	5036	5124
18981	332	680	1988	2824	4268	4788	5236	5412
18991	344	680	1948	2948	4564	4920	5312	5580
19001	368	672	1976	3032	4640	4776	5320	5596
19011	360	692	2192	3292	4912	5004	5740	6012
19021	400	748	2384	3532	5284	5288	6212	6452
19031	428	824	2640	3820	5936	5748	6864	7016
19041	416	884	2908	4300	6756	6380	7548	7692
19051	460	912	3044	4616	7228	6612	7840	7884
19061	516	932	3128	4748	7384	6752	7896	7836
19071	552	932	3136	4856	7208	6680	7788	7592
19081	532	964	3144	4964	7160	6692	7964	7532
19091	512	984	3056	4900	7208	6732	7896	7428
19101	536	984	3036	4920	7276	6744	7612	7264
19111	528	980	3032	5080	7292	6784	7504	7320
19121	488	948	2796	5000	6772	6452	6972	6964
19131	456	928	2560	4700	6100	5916	6140	6304
19141	452	940	2448	4476	5732	5608	5704	6004
19151	452	936	2340	4272	5424	5368	5492	5824
19161	444	964	2312	4144	5376	5372	5460	6016
19171	480	996	2492	4196	5528	5644	5480	6456
19181	540	1032	2772	4476	5928	6064	5756	6960
19191	624	1092	2956	4760	6380	6448	6164	7508
19201	716	1180	3088	4924	6764	6756	6344	7876
19211	800	1280	3320	5168	7276	7112	6728	8264
19221	908	1340	3456	5368	7644	7384	7340	8684
19231	968	1400	3516	5616	8008	7680	7868	9096
19241	984	1432	3620	5980	8316	7868	8092	9320
19251	1000	1436	3632	6112	8256	7768	8020	9096
19261	992	1396	3440	5916	7840	7300	7724	8496
19271	940	1324	3208	5636	7368	6800	7404	7968
19281	836	1244	2968	5220	6824	6256	6984	7428
19291	720	1104	2736	4784	6136	5692	6496	6788
19301	624	952	2560	4440	5616	5320	6056	6288
19311	512	888	2496	4232	5492	5168	5756	6164
19321	428	824	2472	3992	5320	5048	5504	5960
19331	388	808	2488	3856	5504	5312	5756	6184
19341	368	900	2716	4096	6064	5852	6304	6844
19351	412	1036	3032	4472	6648	6332	6736	7392
19361	456	1108	3144	4564	6860	6572	6964	7624
19371	492	1152	3204	4600	6996	6704	7276	7752
19381	560	1220	3324	4656	7256	6772	7552	7972
19391	572	1244	3304	4604	7292	6752	7500	8048
19401	548	1208	3216	4540	7216	6732	7488	7788
19411	556	1180	3216	4504	7128	6640	7480	7616
19421	576	1132	3180	4404	6868	6320	7144	7256
19431	560	992	2876	3984	6288	5728	6520	6552
19441	468	820	2480	3488	5720	5244	5956	6008
19451	384	724	2328	3284	5340	4904	5552	5624
19461	340	724	2332	3304	5148	4808	5284	5508
19471	300	728	2232	3296	5004	4808	5140	5360
19481	340	776	2176	3224	4980	4720	5308	5320
19491	400	844	2224	3304	4940	4608	5320	5392
19501	392	872	2212	3464	4828	4496	5156	5424
19511	372	884	2104	3404	4688	4328	5164	5448
19521	368	868	2128	3536	4964	4556	5588	5844
19531	392	864	2204	3800	5268	4832	5964	6184
19541	464	976	2252	4048	5664	5180	6304	6508
19551	556	1060	2244	4284	6208	5584	6704	6944
19561	592	1044	2200	4412	6480	5832	6968	7212
19571	536	1000	2180	4500	6572	6028	6984	7248
19581	496	924	2132	4336	6500	6104	6928	7208
19591	500	920	2192	4272	6716	6484	7364	7432
19601	512	972	2308	4380	6916	6820	7596	7640
19611	560	1036	2364	4336	6828	6792	7452	7532
19621	612	1120	2440	4284	6888	6892	7480	7552
19631	592	1060	2388	4060	6668	6720	7236	7524
19641	496	912	2224	3588	5936	6104	6556	6860
19651	428	832	2148	3228	5460	5596	5960	6224
19661	416	768	2052	3020	5192	5164	5504	5812
19671	400	756	1880	2840	4876	4728	5056	5316
19681	376	732	1672	2584	4448	4268	4480	4776
19691	364	672	1576	2384	4116	4008	4112	4484
19701	340	612	1468	2240	3884	3832	3960	4272
19711	272	540	1320	2116	3668	3684	3928	4048
19721	228	484	1256	2020	3484	3616	3928	3780
19731	228	460	1224	2004	3516	3700	4080	3752
19741	228	452	1160	1968	3564	3780	4276	3872
19751	224	488	1236	1980	3800	4088	4676	4240
19761	228	504	1364	2004	4080	4340	4984	4592
19771	236	492	1396	2012	4204	4400	5088	4700
19781	232	508	1396	2084	4612	4672	5492	4920
19791	212	576	1520	2180	5144	4936	5860	5344
19801	212	636	1704	2284	5456	5080	5968	5680
19811	244	648	1724	2388	5600	5188	6148	5748
19821	272	672	1716	2520	5688	5276	6404	5892
19831	288	716	1760	2704	5740	5388	6568	6096
19841	308	712	1788	2804	5676	5364	6532	6092
19851	328	692	1796	2876	5624	5304	6464	6064
19861	364	708	1808	2980	5772	5356	6708	6288
19871	396	760	1896	3100	5872	5432	7008	6536
19881	416	756	1880	3136	5600	5424	6980	6344
19891	460	672	1716	3000	5188	5180	6732	5932
19901	464	664	1684	2932	5200	5028	6492	5772
19911	460	680	1648	2768	5104	4800	6012	5396
19921	468	680	1604	2584	4964	4580	5760	5076
19931	448	688	1512	2428	4828	4416	5632	4860
19941	440	704	1400	2296	4540	4304	5484	4640
[truncated: 453,906+ more rows]

[truncated: 24 more sheets: Fig.3f, Fig.3g, Fig.4b_Number of peaks, Fig.4b_TPM of histones, Fig.4c, Fig.4d, Fig.4e, Fig.4f, Fig.4g, Fig. 5b, Fig. 5c, Fig. 5d, Fig. 6d_novobiocin, Fig. 6d_rafampicin, Fig. 6d_H2O2, Fig.6d_camptothecin, Fig. S1b, Fig. S1c, Fig. S1d, Fig. S1f …]
